# Supplementary material for: Causal relationship between obesity and iron deficiency anemia: a two-sample Mendelian randomization study
Source: Front Public Health. 2023 Jun 16;11:1188246. doi: 10.3389/fpubh.2023.1188246 (PMC10313085; doi:10.3389/fpubh.2023.1188246)
Supplement: Supplementary file 2 [file Data_Sheet_2.xlsx]

## Sheet: IV of exposure factors
sTable1: Instrumental variants of considered exposures.
Considered exposures	number of SNPs	SNPs	chr	pos	effect_allele	other_allele	beta	se	pvalue
Body mass index	507	rs10009336	4	44480783	T	C	-0.014	0.0022	2.19999e-10
Body mass index	507	rs1006896	3	88104411	C	A	-0.0234	0.0027	5.50047e-18
Body mass index	507	rs10132280	14	25928179	A	C	-0.0223	0.0018	5.60015e-35
Body mass index	507	rs10169594	2	41637688	C	T	0.0121	0.0018	1.99986e-11
Body mass index	507	rs10182181	2	25150296	G	A	0.0325	0.0016	6.70039e-90
Body mass index	507	rs10192119	2	164581241	G	T	0.0166	0.0022	2.99985e-14
Body mass index	507	rs10197031	2	105454590	C	T	0.0166	0.0019	1.9002e-18
Body mass index	507	rs10243319	7	147674678	C	T	-0.0107	0.0018	1.2e-09
Body mass index	507	rs10247983	7	114590228	A	G	0.0201	0.0033	1.7e-09
Body mass index	507	rs10248136	7	39077397	T	C	-0.0097	0.0017	2e-08
Body mass index	507	rs10269783	7	49616203	A	G	0.0133	0.0017	1.39991e-15
Body mass index	507	rs10408324	19	51774806	T	C	-0.0124	0.0019	9.49948e-11
Body mass index	507	rs10478110	5	112445734	C	A	0.01	0.0017	9.59997e-09
Body mass index	507	rs1048932	11	115044850	A	C	-0.016	0.0017	3.80014e-22
Body mass index	507	rs10492229	12	110602173	T	C	0.0142	0.0019	7.70016e-14
Body mass index	507	rs10510419	3	12426936	T	G	-0.0177	0.0023	2.19989e-14
Body mass index	507	rs10518694	15	53072673	A	C	0.0146	0.0025	3.29997e-09
Body mass index	507	rs1064213	2	198950240	A	G	0.012	0.0017	2.39994e-12
Body mass index	507	rs10733051	1	167280354	G	A	-0.0097	0.0016	2.90001e-09
Body mass index	507	rs10742752	11	45438374	C	T	0.0124	0.0017	1.10002e-13
Body mass index	507	rs10747488	1	98299475	A	C	-0.0123	0.002	1.2e-09
Body mass index	507	rs10750215	11	122505344	T	G	0.0108	0.0017	1.29999e-10
Body mass index	507	rs1075901	17	15943910	C	T	0.0121	0.0016	1.20005e-13
Body mass index	507	rs10768994	11	43936945	C	T	-0.0114	0.0017	6.4003e-12
Body mass index	507	rs10795422	10	16759312	G	A	0.0139	0.0019	9.30037e-14
Body mass index	507	rs10811871	9	23200766	G	A	-0.0108	0.0018	1.6e-09
Body mass index	507	rs10832778	11	17394073	G	C	0.0125	0.0017	1.29987e-13
Body mass index	507	rs10858334	9	137989785	G	C	0.0143	0.0026	2.69998e-08
Body mass index	507	rs10867256	9	81367391	T	C	-0.0118	0.0017	8.69961e-12
Body mass index	507	rs10878946	12	69642315	T	C	-0.0141	0.0019	3.59998e-13
Body mass index	507	rs10887578	10	88096047	C	G	0.0128	0.0017	1.59993e-13
Body mass index	507	rs10914462	1	32125943	G	A	-0.0112	0.0017	1.5e-10
Body mass index	507	rs10915840	1	225668524	A	G	-0.0118	0.0019	1.29999e-09
Body mass index	507	rs10920678	1	190239907	G	A	-0.0155	0.0016	1.50003e-21
Body mass index	507	rs10938397	4	45182527	G	A	0.0324	0.0016	3.40017e-86
Body mass index	507	rs10942267	5	80841914	G	A	-0.0156	0.0019	3.90032e-17
Body mass index	507	rs10953740	7	113460282	G	A	-0.0153	0.0017	1e-18
Body mass index	507	rs10962550	9	16720329	C	G	0.0182	0.0022	6.20012e-16
Body mass index	507	rs10968114	9	27800007	C	A	-0.0113	0.0017	6.09958e-11
Body mass index	507	rs10971709	9	33804813	T	C	0.0132	0.0021	6.19998e-10
Body mass index	507	rs10984756	9	122651784	G	C	0.0174	0.0029	1.09999e-09
Body mass index	507	rs11030618	11	29243293	T	C	0.011	0.0017	2.39999e-10
Body mass index	507	rs11066188	12	112610714	A	G	-0.012	0.0017	8.10028e-13
Body mass index	507	rs11084553	19	31019780	G	A	-0.021	0.0024	1.80011e-18
Body mass index	507	rs11105839	12	91237920	A	T	-0.0109	0.0017	1.09999e-10
Body mass index	507	rs11115176	12	82465797	C	T	-0.0121	0.0019	2e-10
Body mass index	507	rs11118308	1	219633869	G	A	-0.0101	0.0016	4.79999e-10
Body mass index	507	rs1112613	13	53651850	A	G	-0.0133	0.0023	3.40001e-09
Body mass index	507	rs11150911	18	73498528	C	A	-0.0133	0.0018	4.70002e-13
Body mass index	507	rs11165643	1	96924097	T	C	0.0206	0.0017	1.39991e-35
Body mass index	507	rs11170468	12	39430048	C	A	-0.0123	0.0019	1.89998e-10
Body mass index	507	rs11173522	12	60953472	A	C	0.0128	0.0021	1.09999e-09
Body mass index	507	rs11185111	1	107962328	A	G	-0.0129	0.0019	7.70016e-12
Body mass index	507	rs11251352	10	2585792	G	A	0.0109	0.0018	7.00003e-10
Body mass index	507	rs1144387	13	78365190	C	G	0.0098	0.0017	1.6e-08
Body mass index	507	rs11496125	7	103417557	T	C	0.0169	0.0017	2.99985e-22
Body mass index	507	rs11505821	7	76818677	T	A	0.0311	0.0035	2.70023e-19
Body mass index	507	rs11538	22	18220831	G	A	0.0135	0.0023	3.29997e-09
Body mass index	507	rs1158805	18	40736590	A	C	-0.0137	0.0018	1.20005e-14
Body mass index	507	rs11609659	12	108296260	C	T	-0.0154	0.002	2.19989e-14
Body mass index	507	rs11611246	12	939480	T	G	0.024	0.002	5.00035e-32
Body mass index	507	rs11615578	12	121714935	T	C	0.013	0.002	8.10028e-11
Body mass index	507	rs11656076	17	31464270	A	G	-0.0142	0.0021	5.60015e-12
Body mass index	507	rs11672660	19	46180184	T	C	-0.034	0.0021	1.69981e-60
Body mass index	507	rs11713193	3	49924424	A	G	0.0239	0.0017	2.39994e-44
Body mass index	507	rs11736228	4	147376805	T	A	-0.0139	0.002	4.10015e-12
Body mass index	507	rs11738695	5	108699161	A	C	0.0097	0.0017	2e-08
Body mass index	507	rs11739877	5	105876806	T	C	0.0117	0.0018	6.59933e-11
Body mass index	507	rs11781699	8	118863061	C	T	0.0132	0.0021	3.09999e-10
Body mass index	507	rs11855853	15	78012618	T	C	-0.0145	0.002	2.39994e-13
Body mass index	507	rs1187352	9	87293457	C	T	0.0119	0.0018	6.00067e-11
Body mass index	507	rs11880870	19	18830704	G	A	-0.0189	0.0017	1e-28
Body mass index	507	rs11889536	2	220163543	G	A	-0.0189	0.0024	6.4003e-15
Body mass index	507	rs11908637	20	47428485	A	G	-0.012	0.0021	4.90004e-09
Body mass index	507	rs11945861	4	65700865	A	G	-0.0148	0.002	5.00035e-13
Body mass index	507	rs11951673	5	95861012	T	C	-0.0123	0.0017	1.10002e-13
Body mass index	507	rs12033257	1	112318484	G	A	-0.0146	0.0018	2.39994e-15
Body mass index	507	rs12041258	1	195047936	C	T	-0.0146	0.002	9.49948e-13
Body mass index	507	rs12044597	1	1708801	G	A	0.0143	0.0016	1.69981e-18
Body mass index	507	rs12049202	1	77967523	T	C	0.024	0.0022	1e-28
Body mass index	507	rs12098284	10	76047464	T	C	0.0178	0.0026	1.80011e-11
Body mass index	507	rs12150665	17	34914787	C	T	-0.0162	0.0017	1.59993e-22
Body mass index	507	rs1218822	13	28011963	A	G	0.0168	0.0017	1.9002e-22
Body mass index	507	rs12299814	12	90216146	A	C	-0.0157	0.002	5.19996e-15
Body mass index	507	rs12328930	2	175079125	C	T	0.0098	0.0017	1.79999e-08
Body mass index	507	rs12334877	8	67194171	A	G	-0.0144	0.0022	7.70016e-11
Body mass index	507	rs12364470	11	134601012	G	T	0.0178	0.0022	1.10002e-15
Body mass index	507	rs12369179	12	122963550	T	C	-0.0359	0.0031	2.49977e-31
Body mass index	507	rs12416812	11	888632	A	G	0.0111	0.0016	6.09958e-12
Body mass index	507	rs1241986	18	6873954	A	G	-0.0139	0.0024	1.09999e-08
Body mass index	507	rs12422552	12	14413931	C	G	-0.0134	0.002	1.59993e-11
Body mass index	507	rs12429545	13	54102206	A	G	0.0316	0.0025	9.60064e-38
Body mass index	507	rs12448257	16	3599655	A	G	0.0184	0.002	8.10028e-20
Body mass index	507	rs12546578	8	85085268	A	T	0.0146	0.002	1e-13
Body mass index	507	rs12564992	1	174478100	G	A	0.0196	0.0026	5.30029e-14
Body mass index	507	rs12593036	15	81058652	G	A	-0.0154	0.0019	3.80014e-16
Body mass index	507	rs12602912	17	65870073	T	C	0.0176	0.0021	9.8992e-18
Body mass index	507	rs1260326	2	27730940	C	T	0.0105	0.0017	3.89996e-10
Body mass index	507	rs12629015	3	119618053	G	A	-0.0135	0.0023	2.1e-09
Body mass index	507	rs1266874	6	51779638	G	A	0.014	0.0018	9.79941e-15
Body mass index	507	rs12675063	8	132879047	T	A	0.0156	0.0026	1.29999e-09
Body mass index	507	rs1268065	6	126042783	A	G	-0.0102	0.0017	1e-09
Body mass index	507	rs12680842	8	95582606	G	A	-0.0133	0.0018	4.40048e-14
Body mass index	507	rs12718572	7	50573325	T	C	-0.0117	0.0018	2.99985e-11
Body mass index	507	rs12762034	10	33969931	C	T	0.024	0.0032	7.29962e-14
Body mass index	507	rs12779328	10	12943973	T	C	0.0105	0.0019	4.49997e-08
Body mass index	507	rs1285997	14	91513029	G	C	0.0142	0.0019	1.20005e-13
Body mass index	507	rs12888545	14	88308044	G	A	0.0136	0.002	9.09913e-12
Body mass index	507	rs12888955	14	103256877	A	G	-0.0178	0.0018	1.39991e-22
Body mass index	507	rs12905439	15	99521883	G	C	-0.0118	0.0018	1.40001e-10
Body mass index	507	rs12914489	15	74187937	A	G	0.0165	0.0026	3.79997e-10
Body mass index	507	rs12922346	16	82438337	C	G	0.0136	0.002	1e-11
Body mass index	507	rs12933482	16	72189604	G	A	0.0186	0.0028	4.90004e-11
Body mass index	507	rs12936083	17	4801887	G	A	0.0139	0.0019	4.10015e-13
Body mass index	507	rs12939549	17	78611724	G	A	-0.018	0.0016	2.70023e-28
Body mass index	507	rs1296328	4	137083193	C	A	-0.0179	0.0018	4.90004e-24
Body mass index	507	rs12981256	19	1865901	A	G	0.0142	0.0018	1.10002e-15
Body mass index	507	rs13021737	2	632348	G	A	0.0574	0.0021	7.49894e-157
Body mass index	507	rs13047416	21	40309436	G	C	-0.0154	0.0018	2.19989e-17
Body mass index	507	rs13069244	3	180441172	A	G	0.0187	0.0032	2.99999e-09
Body mass index	507	rs13107325	4	103188709	T	C	0.047	0.0032	1.10002e-47
Body mass index	507	rs13110266	4	162129844	A	G	-0.0117	0.0017	1.9002e-12
Body mass index	507	rs13132853	4	38680015	G	A	-0.0142	0.0018	4.70002e-15
Body mass index	507	rs13147390	4	80712000	C	T	0.0103	0.0018	1e-08
Body mass index	507	rs13174863	5	139080745	G	A	0.0192	0.0023	2.90001e-16
Body mass index	507	rs13184896	5	122734005	T	G	-0.0133	0.0016	3.29989e-16
Body mass index	507	rs13191362	6	163033350	G	A	-0.0236	0.0025	5.90065e-21
Body mass index	507	rs1320903	3	131758077	A	G	0.0216	0.0018	9.20026e-32
Body mass index	507	rs1321432	20	6614691	C	A	0.0201	0.0018	3.50026e-29
Body mass index	507	rs13240600	7	99064466	G	A	-0.0204	0.0024	3.50026e-17
Body mass index	507	rs13250058	8	112270826	T	G	0.0112	0.0018	2.90001e-10
Body mass index	507	rs13263601	8	14095900	C	A	0.0154	0.0018	2.19989e-17
Body mass index	507	rs1327259	6	51177811	G	A	-0.0155	0.0018	1.69981e-18
Body mass index	507	rs13287131	9	92119579	C	T	0.0123	0.002	6.80002e-10
Body mass index	507	rs1330052	13	86536006	G	C	0.0132	0.0018	1.50003e-13
Body mass index	507	rs13329567	15	68104367	T	C	-0.0293	0.002	1e-50
Body mass index	507	rs1365466	18	36182440	T	C	-0.0137	0.0019	3.29989e-13
Body mass index	507	rs1371108	2	81816251	A	C	0.0119	0.0018	8.99912e-11
Body mass index	507	rs138289	22	32182708	T	A	-0.0103	0.0017	3.29997e-09
Body mass index	507	rs1409818	20	21381121	T	C	0.0201	0.0029	2.49977e-12
Body mass index	507	rs1412235	9	28410996	C	G	0.0246	0.0017	6.00067e-45
Body mass index	507	rs1421334	8	30865733	C	A	-0.0125	0.0018	1e-12
Body mass index	507	rs1430387	18	58227112	C	T	-0.0114	0.0017	5.79963e-11
Body mass index	507	rs1431659	8	73439070	G	A	-0.0196	0.0019	6.00067e-24
Body mass index	507	rs1436344	3	104606144	C	G	0.0141	0.0017	4.10015e-16
Body mass index	507	rs1445652	2	155668460	A	G	0.0123	0.0022	4.30002e-08
Body mass index	507	rs1452075	3	62481063	T	C	0.0141	0.0018	1.29987e-14
Body mass index	507	rs1454687	3	94038085	G	C	-0.0202	0.0017	5.19996e-32
Body mass index	507	rs1465900	11	76473138	C	A	-0.0125	0.002	4.79999e-10
Body mass index	507	rs1472169	9	37209396	T	C	-0.0139	0.0018	2.80027e-15
Body mass index	507	rs1476322	3	161446055	A	G	0.0101	0.0017	5e-09
Body mass index	507	rs1477199	16	53712135	G	A	0.0228	0.0024	9.3994e-22
Body mass index	507	rs1492767	4	55221467	T	C	0.0094	0.0016	1e-08
Body mass index	507	rs1503526	5	63020706	C	T	0.014	0.0017	5.50047e-17
Body mass index	507	rs1521527	2	165427825	C	G	-0.0121	0.0017	3.10027e-12
Body mass index	507	rs1522569	4	171632637	G	T	-0.0164	0.0022	2.90001e-13
Body mass index	507	rs1528435	2	181550962	T	C	0.0164	0.0017	9.09913e-23
Body mass index	507	rs1535660	9	10371073	C	T	-0.0147	0.0025	5.19996e-09
Body mass index	507	rs1538247	6	153395344	C	T	0.0108	0.0019	1e-08
Body mass index	507	rs1552893	3	194851700	G	A	-0.0126	0.0019	8.10028e-11
Body mass index	507	rs156201	6	104847441	C	G	0.0123	0.002	5.80003e-10
Body mass index	507	rs1624134	10	34834482	C	G	0.0101	0.0018	1.09999e-08
Body mass index	507	rs1656377	3	158285280	C	T	0.0099	0.0017	1.6e-08
Body mass index	507	rs1681740	10	118564313	C	A	-0.0115	0.0018	1.09999e-10
Body mass index	507	rs16849710	1	202106797	G	A	-0.0116	0.0018	6.00067e-11
Body mass index	507	rs16851483	3	141275436	T	G	0.0369	0.0035	3.19963e-26
Body mass index	507	rs16871902	5	3488462	A	G	0.0125	0.0017	4.60045e-13
Body mass index	507	rs16903285	5	87978252	C	T	0.0331	0.0026	7.59976e-38
Body mass index	507	rs16953563	15	66686770	A	G	-0.0134	0.002	1.50003e-11
Body mass index	507	rs17001561	4	77096118	A	G	0.0151	0.0023	3.80014e-11
Body mass index	507	rs17014375	1	209543560	G	T	0.0172	0.0025	1.10002e-11
Body mass index	507	rs17033117	3	35443653	T	C	0.0137	0.0022	8.9e-10
Body mass index	507	rs17056301	5	158271680	C	T	0.0118	0.002	2.39999e-09
Body mass index	507	rs17113297	10	102395982	T	C	0.0166	0.0021	2.09991e-15
Body mass index	507	rs17119937	8	14502274	C	T	0.0212	0.0036	5.60003e-09
Body mass index	507	rs17203016	2	208255518	G	A	0.015	0.002	2.09991e-13
Body mass index	507	rs17207196	7	75101065	T	C	-0.0221	0.0018	2.09991e-35
Body mass index	507	rs17238110	15	62150364	G	A	-0.0353	0.005	1.99986e-12
Body mass index	507	rs17311369	15	47709199	T	C	-0.0104	0.0019	3.09999e-08
Body mass index	507	rs17399237	2	35471626	C	T	-0.0129	0.0017	6.70039e-14
Body mass index	507	rs17405819	8	76806584	C	T	-0.0215	0.0018	4.30031e-33
Body mass index	507	rs17424296	5	60838903	A	G	-0.0108	0.0018	2.39999e-09
Body mass index	507	rs17425707	1	57874879	C	T	0.0167	0.0028	4.39997e-09
Body mass index	507	rs17446257	13	40749213	A	G	0.0153	0.0026	2.90001e-09
Body mass index	507	rs17499593	2	172649755	G	C	0.0125	0.0022	1.09999e-08
Body mass index	507	rs17513613	19	30286822	C	T	0.0186	0.0018	3.59998e-26
Body mass index	507	rs175165	22	20116015	G	T	-0.0103	0.0018	5.19996e-09
Body mass index	507	rs17535749	3	10027724	A	G	0.015	0.0027	2.5e-08
Body mass index	507	rs17551974	2	142293146	A	C	-0.0141	0.0022	1.89998e-10
Body mass index	507	rs17636031	10	126594078	C	T	0.016	0.0019	1.20005e-17
Body mass index	507	rs17663412	5	167595121	A	C	0.0157	0.0027	6.1e-09
Body mass index	507	rs17710386	18	63461201	C	T	0.0126	0.0018	1e-12
Body mass index	507	rs17724992	19	18454825	G	A	-0.0183	0.0019	1e-22
Body mass index	507	rs17789218	6	100600097	C	T	0.013	0.0019	7.39946e-12
Body mass index	507	rs17806379	20	51107290	T	C	-0.0258	0.0022	1.50003e-30
Body mass index	507	rs1784460	11	118938371	A	T	0.0132	0.0018	8.99912e-14
Body mass index	507	rs1804528	4	146056320	A	G	0.0109	0.002	2.99999e-08
Body mass index	507	rs1830074	7	6718674	C	T	0.0115	0.0019	1.40001e-09
Body mass index	507	rs1836303	15	46539116	G	A	0.0116	0.0018	5.30029e-11
Body mass index	507	rs1843328	12	17111188	A	C	-0.0099	0.0017	7.90005e-09
Body mass index	507	rs1863652	4	95991417	A	G	-0.0115	0.0018	1.40001e-10
Body mass index	507	rs1884389	20	1410582	T	C	-0.0103	0.0017	4e-09
Body mass index	507	rs1885728	6	5977833	A	G	0.0108	0.0019	1e-08
Body mass index	507	rs1891216	1	7728391	G	T	0.0107	0.0018	2.39999e-09
Body mass index	507	rs1896767	16	62838304	A	G	-0.0109	0.0017	2.39999e-10
Body mass index	507	rs189843	5	164600151	C	G	-0.0098	0.0017	1.7e-08
Body mass index	507	rs1927790	13	96922191	C	T	0.0148	0.0016	1.80011e-19
Body mass index	507	rs1928295	9	120378483	C	T	-0.0141	0.0016	5.40008e-18
Body mass index	507	rs1937683	10	53679060	T	C	0.0109	0.0018	3.2e-09
Body mass index	507	rs1948080	9	11852043	G	T	-0.0137	0.0018	1.10002e-14
Body mass index	507	rs1982441	8	28021769	T	G	0.0175	0.0026	7.00003e-12
Body mass index	507	rs1982725	19	30618771	T	C	0.0097	0.0017	3.29997e-08
Body mass index	507	rs1993709	1	72838529	G	A	0.0331	0.0021	1.9002e-57
Body mass index	507	rs199783965	2	228985505	T	C	0.0156	0.0018	6.4998e-18
Body mass index	507	rs2007231	1	115266306	T	C	-0.0104	0.0018	5.19996e-09
Body mass index	507	rs200810	6	97922184	C	T	-0.0136	0.0017	5.50047e-16
Body mass index	507	rs2009416	5	92415111	T	C	-0.0121	0.0018	1.10002e-11
Body mass index	507	rs202240867	7	39448936	T	C	-0.0121	0.0018	3.29989e-11
Body mass index	507	rs2033529	6	40348653	G	A	0.0205	0.0018	1.9002e-30
Body mass index	507	rs2051559	4	3298800	C	T	0.0176	0.0026	5.00035e-12
Body mass index	507	rs2065418	11	30422068	G	T	-0.0166	0.0018	3.59998e-20
Body mass index	507	rs208015	17	46252346	C	T	-0.0356	0.0034	1.39991e-25
Body mass index	507	rs2124499	3	123093541	C	G	-0.0123	0.0017	3.40017e-13
Body mass index	507	rs2143253	20	41987392	A	G	-0.0188	0.0026	1.10002e-12
Body mass index	507	rs215634	7	32369148	G	A	-0.0152	0.0018	2.60016e-17
Body mass index	507	rs2162524	2	230817437	C	T	0.0155	0.0018	4.10015e-17
Body mass index	507	rs2163188	10	65314711	C	G	0.0131	0.0017	1.99986e-14
Body mass index	507	rs2174307	9	73791849	C	G	0.0121	0.0017	4.90004e-12
Body mass index	507	rs217671	14	62360464	G	A	0.0144	0.0019	1.29987e-13
Body mass index	507	rs2228213	6	12124855	A	G	-0.0139	0.0017	4.60045e-16
Body mass index	507	rs2235564	1	6713114	T	C	0.0131	0.0018	3.69999e-13
Body mass index	507	rs2246012	6	131898208	C	T	0.0158	0.0022	3.10027e-13
Body mass index	507	rs226000	14	30488699	T	C	0.0119	0.0022	3.59998e-08
Body mass index	507	rs2283093	7	126721231	T	C	0.0127	0.0021	3.09999e-09
Body mass index	507	rs2284746	1	17306675	G	C	-0.0104	0.0017	1.40001e-09
Body mass index	507	rs2285178	22	38205989	C	T	0.0112	0.0019	9.40005e-09
Body mass index	507	rs2306537	12	133423695	G	A	0.0133	0.0019	8.69961e-13
Body mass index	507	rs2307111	5	75003678	C	T	-0.0265	0.0016	1.59993e-58
Body mass index	507	rs2317299	2	236903093	C	T	-0.0106	0.0017	1.29999e-09
Body mass index	507	rs2325036	3	85819412	C	A	-0.0181	0.0017	3.59998e-27
Body mass index	507	rs2357760	6	120213880	A	G	0.0145	0.0017	6.79986e-17
Body mass index	507	rs2361988	16	398151	C	T	-0.0155	0.002	5.19996e-15
Body mass index	507	rs2365389	3	61236462	T	C	-0.0174	0.0017	1.29987e-25
Body mass index	507	rs2367112	5	64168193	G	T	-0.0119	0.0016	2.29985e-13
Body mass index	507	rs2411182	17	35059718	A	G	0.0123	0.0019	7.70016e-11
Body mass index	507	rs2423668	20	12430673	C	T	-0.0105	0.0019	2.80001e-08
Body mass index	507	rs2425840	20	44904838	C	A	0.0119	0.0018	1.59993e-11
Body mass index	507	rs2429150	12	2152655	C	A	0.0111	0.0018	2.69998e-10
Body mass index	507	rs2479958	13	111984244	G	A	-0.0154	0.0018	1.50003e-17
Body mass index	507	rs2481665	1	62594677	C	T	-0.0161	0.0016	7.19946e-23
Body mass index	507	rs2543132	8	15536311	C	G	0.0146	0.0022	5.00035e-11
Body mass index	507	rs2600226	3	12928762	T	C	-0.0116	0.0019	3.69999e-10
Body mass index	507	rs2605603	11	93221105	A	G	-0.0103	0.0016	2.5e-10
Body mass index	507	rs2608703	12	41846769	A	C	0.0142	0.0017	1.9002e-16
Body mass index	507	rs262130	6	142853486	T	C	0.0127	0.0023	1.79999e-08
Body mass index	507	rs2643452	4	18529220	A	T	0.0136	0.0017	4.70002e-15
Body mass index	507	rs2693826	2	6160943	A	G	-0.0137	0.0017	1.99986e-15
Body mass index	507	rs2694047	8	116750548	G	A	0.0188	0.002	3.90032e-21
Body mass index	507	rs273504	19	18215247	G	A	0.0153	0.0018	4.40048e-18
Body mass index	507	rs2744974	6	34579431	T	C	0.0249	0.0018	1.39991e-45
Body mass index	507	rs2791653	1	11129848	G	A	-0.0141	0.0019	1.29987e-13
Body mass index	507	rs2820311	1	201841476	G	A	0.0235	0.0018	4.10015e-38
Body mass index	507	rs2832283	21	30690558	A	G	0.0115	0.002	5.80003e-09
Body mass index	507	rs2836964	21	40631006	C	T	-0.011	0.0018	1.29999e-09
Body mass index	507	rs2861683	2	67836507	C	A	-0.0144	0.0017	1.29987e-16
Body mass index	507	rs2868975	3	116935323	A	G	-0.0143	0.0023	2.19999e-10
Body mass index	507	rs287104	19	34290995	A	G	0.0115	0.0017	4.40048e-11
Body mass index	507	rs2875762	6	124925032	C	G	0.0139	0.002	1.20005e-11
Body mass index	507	rs2907948	7	150638484	A	G	-0.0141	0.0019	1.29987e-13
Body mass index	507	rs2931434	5	73159098	T	C	-0.0104	0.0018	1.40001e-08
Body mass index	507	rs2943465	12	19265921	C	T	0.0248	0.0039	2e-10
Body mass index	507	rs294704	5	152519088	T	G	-0.0113	0.0019	4e-09
Body mass index	507	rs3007105	14	47367616	T	C	0.0142	0.0017	1.10002e-17
Body mass index	507	rs326896	4	112669571	T	C	-0.0128	0.0018	2.80027e-13
Body mass index	507	rs331966	4	143675717	C	A	0.0112	0.0018	3.2e-10
Body mass index	507	rs33500	3	42427191	T	C	-0.0167	0.0022	4.30031e-14
Body mass index	507	rs339991	15	60913637	G	A	0.0124	0.0018	1.20005e-12
Body mass index	507	rs349088	11	84814393	A	C	-0.0128	0.0017	1.80011e-13
Body mass index	507	rs355777	3	154034950	C	G	0.0153	0.0017	1.39991e-18
Body mass index	507	rs3731695	2	203820275	C	T	0.0116	0.0016	7.89951e-13
Body mass index	507	rs3732084	2	207174316	C	T	0.0107	0.0018	1.09999e-09
Body mass index	507	rs3736485	15	51748610	G	A	-0.0134	0.0016	2.49977e-16
Body mass index	507	rs3749897	6	42532102	T	C	0.0122	0.0018	8.4004e-12
Body mass index	507	rs3754963	2	166185707	T	A	-0.0123	0.002	3.29997e-10
Body mass index	507	rs3764835	2	159519368	A	G	-0.0141	0.0024	3.09999e-09
Body mass index	507	rs3772882	3	81808602	A	C	0.0127	0.0018	6.59933e-13
Body mass index	507	rs3800229	6	108996963	T	G	0.0175	0.0018	1.39991e-22
Body mass index	507	rs3800637	7	137403432	C	T	0.0115	0.0018	5.1e-10
Body mass index	507	rs3806114	6	20482335	A	G	-0.0113	0.0018	3.40001e-10
Body mass index	507	rs3806572	2	55238677	A	G	-0.0145	0.0019	1.59993e-14
Body mass index	507	rs3807645	7	77830091	A	G	-0.0166	0.0021	2.39994e-15
Body mass index	507	rs380857	9	101491066	A	C	-0.0151	0.0027	3.59998e-08
Body mass index	507	rs3814883	16	29994922	T	C	0.0232	0.0017	1.10002e-40
Body mass index	507	rs3828783	6	33767727	A	G	-0.0165	0.0021	5.60015e-15
Body mass index	507	rs3829849	9	129390800	T	C	0.0098	0.0017	5.89997e-09
Body mass index	507	rs38314	7	70067315	A	G	-0.012	0.0017	4.70002e-12
Body mass index	507	rs3844598	5	140992235	G	A	0.0095	0.0017	3.79997e-08
Body mass index	507	rs3902951	14	69789755	G	T	0.0134	0.002	7.00003e-12
Body mass index	507	rs3904244	10	27361527	A	T	0.0155	0.0025	4.30002e-10
Body mass index	507	rs391300	17	2216258	C	T	-0.0119	0.0017	3.10027e-12
Body mass index	507	rs3935648	17	79085335	G	C	-0.0125	0.0022	6.80002e-09
Body mass index	507	rs3977755	10	104420210	T	C	-0.0135	0.0019	5.90065e-13
Body mass index	507	rs40067	5	107439012	A	G	-0.0266	0.0023	7.10068e-30
Body mass index	507	rs4012234	20	32553047	G	T	0.0141	0.0018	9.8992e-16
Body mass index	507	rs4072917	8	143300279	A	G	0.0115	0.0018	6.89922e-11
Body mass index	507	rs4148155	4	89054667	G	A	-0.0188	0.0026	5.00035e-13
Body mass index	507	rs4148866	12	123425575	T	C	0.0098	0.0018	4e-08
Body mass index	507	rs4237643	11	43648368	G	T	-0.0223	0.0019	4.30031e-33
Body mass index	507	rs427943	21	46570896	C	A	0.017	0.0017	7.29962e-23
Body mass index	507	rs429343	2	147903382	G	A	-0.015	0.0017	6.79986e-18
Body mass index	507	rs4307239	7	24354300	G	A	0.0115	0.0017	3.90032e-11
Body mass index	507	rs4310573	11	97855562	T	C	0.0116	0.0021	3.50002e-08
Body mass index	507	rs4358081	2	29100642	C	A	0.0097	0.0017	1.5e-08
Body mass index	507	rs4414033	1	156406853	A	G	0.0129	0.0018	1.39991e-12
Body mass index	507	rs4430672	14	63094407	C	T	-0.0127	0.0022	3.89996e-09
Body mass index	507	rs4482463	2	205375909	A	C	-0.0331	0.0033	2.80027e-23
Body mass index	507	rs4495304	6	31080718	C	T	-0.0194	0.0033	5e-09
Body mass index	507	rs4516268	17	1846831	A	C	-0.0217	0.0021	5.19996e-25
Body mass index	507	rs4518345	5	27185904	A	G	-0.0117	0.0019	1e-09
Body mass index	507	rs4556997	2	100814858	A	C	0.0197	0.0024	6.90081e-17
Body mass index	507	rs4589691	2	144051398	G	C	0.0141	0.0024	4.70002e-09
Body mass index	507	rs4639527	2	416815	G	A	0.0172	0.0019	3.29989e-20
Body mass index	507	rs4653017	1	33776728	T	C	0.0122	0.0018	4.49987e-11
Body mass index	507	rs4660443	1	39591779	T	C	0.0164	0.0021	6.79986e-15
Body mass index	507	rs4671328	2	58935282	G	T	-0.0219	0.0017	2.19989e-36
Body mass index	507	rs4722398	7	3125220	T	C	0.0158	0.0025	3.59998e-10
Body mass index	507	rs4740619	9	15634326	C	T	-0.0186	0.0016	2.29985e-30
Body mass index	507	rs4757144	11	13331226	A	G	0.0169	0.0018	5.60015e-22
Body mass index	507	rs4783830	16	54255346	A	G	-0.0105	0.0019	2.39999e-08
Body mass index	507	rs4786903	16	6697104	G	A	0.0125	0.002	3.50002e-10
Body mass index	507	rs4800191	18	22461398	C	G	0.0103	0.0017	2.5e-09
Body mass index	507	rs4813619	20	2815715	T	G	-0.0108	0.0018	2.30001e-09
Body mass index	507	rs4818225	21	42629895	G	A	0.0117	0.0018	2.30001e-10
Body mass index	507	rs4820408	22	40604945	G	T	-0.0151	0.0017	2.09991e-19
Body mass index	507	rs4842491	12	89905537	T	C	0.0098	0.0018	4e-08
Body mass index	507	rs4851029	2	104159785	G	T	0.0121	0.0017	1.69981e-12
Body mass index	507	rs4858193	3	20441050	C	T	-0.0129	0.0019	1.59993e-11
Body mass index	507	rs486359	6	160774441	C	G	0.0112	0.0017	1.59993e-11
Body mass index	507	rs4864201	4	130731284	C	T	-0.0141	0.0017	1.50003e-16
Body mass index	507	rs4880341	10	133992689	T	C	-0.0118	0.0017	1.10002e-11
Body mass index	507	rs4906908	15	27040082	G	T	0.0103	0.0017	2.5e-09
Body mass index	507	rs491711	11	28742220	C	A	-0.0115	0.0019	1.09999e-09
Body mass index	507	rs4929923	11	8639200	C	T	0.0181	0.0017	7.19946e-27
Body mass index	507	rs4936175	11	132641959	C	T	0.0122	0.0017	1.39991e-12
Body mass index	507	rs4937870	11	112826709	G	A	-0.0109	0.0019	8.79995e-09
Body mass index	507	rs4952843	2	46957845	G	A	-0.0131	0.0018	6.79986e-14
Body mass index	507	rs4954638	2	137435455	C	A	-0.0118	0.002	2.90001e-09
Body mass index	507	rs4968656	17	61616959	G	A	0.0116	0.0019	8.19993e-10
Body mass index	507	rs4981693	14	29680331	A	G	0.0206	0.002	6.90081e-24
Body mass index	507	rs4986044	17	21261560	T	C	-0.0164	0.0016	3.29989e-23
Body mass index	507	rs538579	3	62711674	C	G	0.0137	0.0019	1.29987e-13
Body mass index	507	rs543874	1	177889480	G	A	0.0475	0.002	1.1995e-122
Body mass index	507	rs559231	18	39644247	T	G	0.0135	0.0018	2.39994e-14
Body mass index	507	rs577525	10	99769388	C	T	0.0166	0.0017	9.70063e-22
Body mass index	507	rs592483	11	69445173	T	C	-0.0147	0.0017	1.99986e-18
Body mass index	507	rs6011457	20	61530915	A	T	-0.0116	0.0017	2.70023e-11
Body mass index	507	rs6050446	20	25195509	G	A	0.0343	0.0047	4.40048e-13
Body mass index	507	rs6235	5	95728898	G	C	0.0175	0.0019	1.50003e-19
Body mass index	507	rs6265	11	27679916	T	C	-0.0412	0.0021	1e-86
Body mass index	507	rs6443750	3	181329682	C	T	0.0148	0.0021	3.19963e-12
Body mass index	507	rs6448587	4	28561990	C	A	-0.0167	0.0023	2.29985e-13
Body mass index	507	rs645040	3	135926622	T	G	0.0171	0.002	2.49977e-18
Body mass index	507	rs6461115	7	2103668	G	A	-0.0144	0.0019	1.20005e-13
Body mass index	507	rs6471941	8	62117973	A	G	0.0156	0.0021	3.10027e-13
Body mass index	507	rs6500208	16	49011249	A	G	0.014	0.002	4.10015e-12
Body mass index	507	rs6512302	20	62691550	C	G	0.0142	0.002	2.09991e-12
Body mass index	507	rs6545714	2	59307725	A	G	-0.0191	0.0017	9.09913e-31
Body mass index	507	rs6556301	5	176527577	T	G	-0.0111	0.0018	4.09996e-10
Body mass index	507	rs6561943	13	58356761	T	C	0.0119	0.0019	4.20001e-10
Body mass index	507	rs657452	1	49589847	G	A	-0.0188	0.0017	7.19946e-29
Body mass index	507	rs6587552	1	151018861	G	A	-0.0173	0.002	1.59993e-17
Body mass index	507	rs6591407	11	56914157	A	C	-0.0118	0.0021	1.89998e-08
Body mass index	507	rs6593688	1	96322205	G	A	0.0137	0.0018	8.60003e-15
Body mass index	507	rs6595205	5	119372533	G	C	-0.0114	0.0016	1.99986e-12
Body mass index	507	rs663129	18	57838401	A	G	0.0545	0.0019	1.59956e-178
Body mass index	507	rs6673081	1	154989595	C	T	-0.01	0.0018	1.79999e-08
Body mass index	507	rs6692586	1	23299906	G	A	-0.0192	0.0023	1.10002e-16
Body mass index	507	rs6712	22	50637922	C	G	0.0138	0.0025	4.39997e-08
Body mass index	507	rs6764533	3	196088464	A	G	0.0116	0.0018	1.40001e-10
Body mass index	507	rs6772756	3	182312152	G	A	-0.0104	0.0019	4e-08
Body mass index	507	rs6785245	3	82647990	C	T	0.0132	0.0017	4.00037e-14
Body mass index	507	rs6804842	3	25106437	G	A	0.0156	0.0017	3.59998e-21
Body mass index	507	rs6815910	4	55495793	A	T	-0.0128	0.0017	1.39991e-13
Body mass index	507	rs6841761	4	25423538	T	G	-0.0131	0.0016	6.4003e-16
Body mass index	507	rs685870	11	64111928	C	T	0.012	0.0019	2.39999e-10
Body mass index	507	rs6985109	8	10761585	A	G	-0.0177	0.0017	1.50003e-26
Body mass index	507	rs7024334	9	109072075	G	T	-0.0138	0.002	3.10027e-12
Body mass index	507	rs7025938	9	103088321	G	C	0.0166	0.0019	3.69999e-19
Body mass index	507	rs7037266	9	6942940	A	C	-0.0112	0.0018	3.50002e-10
Body mass index	507	rs705217	1	34581472	G	T	-0.0102	0.0018	9.29994e-09
Body mass index	507	rs705704	12	56435412	A	G	-0.0131	0.0018	1.9002e-13
Body mass index	507	rs7084454	10	21821274	A	G	0.0193	0.0019	4.00037e-25
Body mass index	507	rs709400	14	104149475	G	A	-0.015	0.0017	4.60045e-19
Body mass index	507	rs7102454	11	65594820	C	T	0.0158	0.0018	2.39994e-18
Body mass index	507	rs7117238	11	78040259	A	G	-0.0131	0.0022	2.5e-09
Body mass index	507	rs7124681	11	47529947	A	C	0.0263	0.0016	3.19963e-58
Body mass index	507	rs7138803	12	50247468	A	G	0.03	0.0017	2.29985e-71
Body mass index	507	rs7144011	14	79940383	T	G	0.0282	0.002	5.19996e-47
Body mass index	507	rs7148846	14	40133821	G	T	0.0124	0.0022	2.19999e-08
Body mass index	507	rs7172627	15	31877690	G	A	0.0117	0.0017	1.10002e-11
Body mass index	507	rs7181498	15	95271404	C	T	-0.0163	0.0018	1e-19
Body mass index	507	rs7196720	16	24534662	C	T	-0.0129	0.0017	7.29962e-14
Body mass index	507	rs7206608	16	82872628	G	C	0.0132	0.0019	1.29987e-12
Body mass index	507	rs7222349	17	42304644	A	G	0.0115	0.0018	3.29997e-10
Body mass index	507	rs7239575	18	21120035	C	T	-0.0202	0.0017	7.39946e-32
Body mass index	507	rs7318817	13	28617708	T	C	-0.0155	0.0018	2.70023e-18
Body mass index	507	rs7334078	13	99120484	C	T	-0.0121	0.0019	2.19999e-10
Body mass index	507	rs7358465	11	89990280	T	C	0.0103	0.0019	2.99999e-08
Body mass index	507	rs7488867	12	103699685	T	C	-0.0204	0.002	8.4004e-24
Body mass index	507	rs7498665	16	28883241	G	A	0.0271	0.0017	5.60015e-60
Body mass index	507	rs7519259	1	66434743	A	G	0.0125	0.0017	3.80014e-13
Body mass index	507	rs7535528	1	2444414	A	G	-0.0152	0.0018	1.39991e-16
Body mass index	507	rs754635	3	42305131	G	C	0.0198	0.0027	2.19989e-13
Body mass index	507	rs7550711	1	110082886	T	C	0.0649	0.005	3.19963e-38
Body mass index	507	rs7551507	1	74995225	T	C	-0.0184	0.0016	9.30037e-30
Body mass index	507	rs7557796	2	86766153	C	T	-0.016	0.0018	2.29985e-19
Body mass index	507	rs756717	16	72996162	A	G	-0.0148	0.0017	5.40008e-18
Body mass index	507	rs7599312	2	213413231	A	G	-0.0186	0.0019	6.90081e-24
Body mass index	507	rs7615297	3	156299313	G	C	-0.0149	0.0024	5.69994e-10
Body mass index	507	rs7626079	3	66427259	T	C	0.011	0.0018	1.6e-09
Body mass index	507	rs7637852	3	44041777	G	A	-0.0139	0.0019	1.69981e-13
Body mass index	507	rs7640424	3	107820063	T	C	-0.0136	0.0018	2.29985e-14
Body mass index	507	rs765875	6	143185683	T	C	-0.0121	0.0017	2.99985e-12
Body mass index	507	rs7683836	4	180167906	A	G	-0.0114	0.0017	6.29941e-11
Body mass index	507	rs7685048	4	95027784	T	C	-0.0101	0.0017	4.09996e-09
Body mass index	507	rs768840	14	73143457	A	G	0.0114	0.0018	2e-10
Body mass index	507	rs769449	19	45410002	A	G	-0.0254	0.0027	2.29985e-20
Body mass index	507	rs7694732	4	115124089	G	A	-0.0099	0.0017	8.70001e-09
Body mass index	507	rs7703576	5	144543996	C	T	0.0103	0.0019	4.79999e-08
Body mass index	507	rs7704281	5	50591460	A	G	0.0271	0.0041	6.4998e-11
Body mass index	507	rs7715256	5	153537893	T	G	-0.0166	0.0016	2.19989e-24
Body mass index	507	rs7724675	5	130440010	A	G	-0.0119	0.0021	9.49992e-09
Body mass index	507	rs7730004	5	43191033	T	C	0.0148	0.0018	9.09913e-16
Body mass index	507	rs7730898	5	170459675	A	G	0.0168	0.0018	4.49987e-20
Body mass index	507	rs774246	7	26990816	G	A	0.0153	0.0025	5.39995e-10
Body mass index	507	rs7761673	6	70357368	A	T	-0.0126	0.0021	1.89998e-09
Body mass index	507	rs7780752	7	93241640	C	T	0.0139	0.0018	1e-14
Body mass index	507	rs7788008	7	112972483	A	G	-0.0157	0.0017	1.10002e-19
Body mass index	507	rs7811342	7	138794618	C	T	-0.0197	0.0029	1.10002e-11
Body mass index	507	rs7819514	8	93204442	A	G	-0.0107	0.0018	5.69994e-09
Body mass index	507	rs7826312	8	32400115	C	T	0.0104	0.0017	4.90004e-10
Body mass index	507	rs7844647	8	34503776	C	T	-0.0123	0.0018	2.80027e-11
Body mass index	507	rs7869771	9	94180627	C	A	-0.014	0.0019	4.90004e-13
Body mass index	507	rs7871866	9	131027982	C	G	0.0187	0.0024	2.29985e-14
Body mass index	507	rs7899106	10	87410904	G	A	0.0331	0.0037	1e-18
Body mass index	507	rs7903146	10	114758349	T	C	-0.0181	0.0018	1.29987e-23
Body mass index	507	rs7925214	11	130794253	T	C	0.0147	0.0018	4.40048e-17
Body mass index	507	rs7970953	12	24075508	A	G	0.0135	0.0018	9.79941e-14
Body mass index	507	rs7983065	13	33380786	T	C	-0.0148	0.0017	8.9002e-18
Body mass index	507	rs7998796	13	81020036	G	A	0.0105	0.0018	1.09999e-08
Body mass index	507	rs8027205	15	98280959	G	C	-0.0108	0.0018	1.40001e-09
Body mass index	507	rs8036040	15	36402716	A	C	0.0109	0.0017	2.69998e-10
Body mass index	507	rs8047395	16	53798523	A	G	0.0642	0.0017	1e-200
Body mass index	507	rs806600	5	172914939	G	A	-0.0095	0.0017	3.29997e-08
Body mass index	507	rs8071182	17	55336155	A	G	0.0133	0.0022	2.1e-09
Body mass index	507	rs8090983	18	52586691	G	A	0.0118	0.0018	2e-10
Body mass index	507	rs8097672	18	1839601	T	A	0.02	0.0025	8.4004e-16
Body mass index	507	rs8097783	18	58051294	A	G	-0.0389	0.0031	7.19946e-36
Body mass index	507	rs8123881	20	15819495	G	A	0.0196	0.0024	4.40048e-16
Body mass index	507	rs8181823	13	65477940	C	A	0.0127	0.002	4.09996e-10
Body mass index	507	rs818524	1	85201228	C	T	0.0106	0.0019	3.40001e-08
Body mass index	507	rs8192675	3	170724883	C	T	0.0152	0.0018	1.39991e-17
Body mass index	507	rs825688	16	73595718	T	C	-0.0095	0.0017	4.70002e-08
Body mass index	507	rs845084	10	125220036	A	G	0.014	0.002	1.29987e-12
Body mass index	507	rs852056	20	17102860	C	T	-0.0128	0.002	1.79999e-10
Body mass index	507	rs865809	3	183997735	G	A	-0.0127	0.002	5.39995e-10
Body mass index	507	rs872281	14	40834177	T	C	-0.0151	0.0023	4.70002e-11
Body mass index	507	rs876605	5	77801359	G	A	-0.0108	0.002	3.40001e-08
Body mass index	507	rs879620	16	4015729	T	C	0.0231	0.0018	5.30029e-38
Body mass index	507	rs889398	16	69556715	T	C	-0.0196	0.0016	1.29987e-32
Body mass index	507	rs895330	19	4060707	G	C	-0.0201	0.0023	5.50047e-19
Body mass index	507	rs901630	6	98539519	T	C	-0.0146	0.0017	1.9002e-18
Body mass index	507	rs902695	2	113955074	A	G	-0.0103	0.0017	2.19999e-09
Body mass index	507	rs9294260	6	83433228	A	G	0.0147	0.0016	1.80011e-19
Body mass index	507	rs9300422	13	98223320	G	A	-0.0103	0.0018	4e-09
Body mass index	507	rs930295	2	50233352	C	A	-0.0211	0.0023	1e-19
Body mass index	507	rs9304665	19	47602577	A	T	0.0229	0.002	2.90001e-29
Body mass index	507	rs934224	2	16613889	T	C	0.0107	0.002	4.70002e-08
Body mass index	507	rs9362662	6	90296588	G	A	-0.0112	0.0017	1.2e-10
Body mass index	507	rs9367368	6	13189275	C	T	-0.0121	0.0018	1e-11
Body mass index	507	rs9370261	6	53939516	T	C	0.0231	0.0042	3.40001e-08
Body mass index	507	rs9375702	6	130384187	T	C	-0.0115	0.0019	7.90005e-10
Body mass index	507	rs9379827	6	26153335	A	C	-0.0132	0.0019	6.89922e-12
Body mass index	507	rs9408882	9	118664402	A	G	-0.0093	0.0016	1.29999e-08
Body mass index	507	rs946824	1	243684019	C	T	-0.0206	0.0026	1.10002e-15
Body mass index	507	rs947612	6	73738661	A	G	-0.0116	0.002	5.60003e-09
Body mass index	507	rs9478671	6	155987825	G	A	0.012	0.0021	1.7e-08
Body mass index	507	rs9522285	13	112230701	A	G	0.0127	0.0017	2.49977e-13
Body mass index	507	rs9538162	13	59265043	C	T	-0.0156	0.0018	4.79954e-19
Body mass index	507	rs9547153	13	85903717	G	A	0.0098	0.0017	8.70001e-09
Body mass index	507	rs9571687	13	67472713	A	C	-0.0129	0.0018	2.80027e-12
Body mass index	507	rs9615905	22	48875699	T	C	0.011	0.0017	2.69998e-10
Body mass index	507	rs962273	17	46978353	C	T	0.0137	0.0019	2.60016e-13
Body mass index	507	rs9650755	9	96484342	G	A	0.0154	0.002	2.80027e-15
Body mass index	507	rs9688431	6	73922654	C	T	-0.0231	0.0035	2.39994e-11
Body mass index	507	rs977747	1	47684677	G	T	-0.0169	0.0017	1.29987e-24
Body mass index	507	rs9783858	18	42534584	T	C	0.0091	0.0017	3.29997e-08
Body mass index	507	rs9806742	15	73051219	A	G	0.0208	0.0026	1.39991e-15
Body mass index	507	rs9816226	3	185834499	T	A	0.0323	0.0021	1.59993e-52
Body mass index	507	rs9845966	3	13433158	G	T	-0.0105	0.0017	2.5e-10
Body mass index	507	rs987237	6	50803050	G	A	0.0409	0.0021	9.30037e-84
Body mass index	507	rs9926784	16	19941968	C	T	-0.0258	0.0021	9.8992e-35
Body mass index	507	rs9927848	16	23833071	A	C	-0.0122	0.002	6.4e-10
Body mass index	507	rs9951619	18	56882326	G	T	0.0156	0.002	1.39991e-15
Body mass index	507	rs998732	19	19378671	G	A	-0.0171	0.0022	1.99986e-14
Body mass index	507	rs9989141	14	94006257	T	C	0.0162	0.0017	3.59998e-21
Body mass index	507	rs999889	10	84279949	A	G	-0.0108	0.0019	1.40001e-08
Waist circumference	374	rs1013402	11	27712381	G	A	0.0250906	0.00191723	3.90032e-39
Waist circumference	374	rs10150482	14	79891882	A	G	0.0219574	0.00216957	4.49987e-24
Waist circumference	374	rs10184230	2	171602134	T	C	-0.0121164	0.00186862	8.9002e-11
Waist circumference	374	rs10185199	2	40282202	A	G	-0.0114529	0.0020405	2e-08
Waist circumference	374	rs1019240	9	122957315	T	A	0.0124023	0.00187454	3.69999e-11
Waist circumference	374	rs10236214	7	150668070	T	C	0.013799	0.00187561	1.9002e-13
Waist circumference	374	rs10248298	7	121963813	A	C	0.0132553	0.00185427	8.80035e-13
Waist circumference	374	rs1025065	16	82451159	G	T	-0.010284	0.00186623	3.59998e-08
Waist circumference	374	rs10257197	7	76569775	G	A	-0.0154813	0.00245771	2.99999e-10
Waist circumference	374	rs10269774	7	92253972	A	G	0.0119597	0.00190774	3.59998e-10
Waist circumference	374	rs1037702	4	180168024	A	G	-0.0101871	0.00184913	3.59998e-08
Waist circumference	374	rs10406327	19	33890838	G	C	0.0103615	0.00179628	8e-09
Waist circumference	374	rs10423928	19	46182304	A	T	-0.0265551	0.00225944	6.79986e-32
Waist circumference	374	rs10471636	5	63979856	A	G	-0.010111	0.00182385	2.99999e-08
Waist circumference	374	rs10490869	3	35635145	T	A	0.0163389	0.00220375	1.20005e-13
Waist circumference	374	rs10499014	6	97947755	G	C	-0.0132827	0.00202893	5.90065e-11
Waist circumference	374	rs10505836	12	19288508	C	A	0.0152705	0.00259774	4.09996e-09
Waist circumference	374	rs1051613	4	951179	A	G	-0.00995199	0.00179742	3.09999e-08
Waist circumference	374	rs1056441	20	62370349	C	T	0.0127063	0.00191349	3.10027e-11
Waist circumference	374	rs10732335	9	15862077	C	A	-0.0147414	0.00180443	3.10027e-16
Waist circumference	374	rs10757898	9	29622600	A	G	-0.00996701	0.00181479	4e-08
Waist circumference	374	rs1078455	3	108129348	C	T	0.0111735	0.00194801	9.69996e-09
Waist circumference	374	rs10787738	10	118777371	T	C	0.0153066	0.00208556	2.09991e-13
Waist circumference	374	rs10795418	10	16744334	G	A	0.0127004	0.00190172	2.39994e-11
Waist circumference	374	rs10803762	2	161105876	A	G	0.0119451	0.00191493	4.39997e-10
Waist circumference	374	rs10824211	10	76363107	T	C	0.0150646	0.00259306	6.29999e-09
Waist circumference	374	rs10827380	10	34822258	T	C	0.0116104	0.0019302	1.79999e-09
Waist circumference	374	rs10835676	11	30531316	G	C	0.0123512	0.00209843	4e-09
Waist circumference	374	rs10887578	10	88096047	C	G	0.0106684	0.00179976	3.09999e-09
Waist circumference	374	rs10938398	4	45186139	A	G	0.0222115	0.00180756	1e-34
Waist circumference	374	rs10947793	6	12142817	G	A	-0.0127212	0.0018605	8.10028e-12
Waist circumference	374	rs10957087	8	60220423	A	T	0.0139437	0.00244363	1.2e-08
Waist circumference	374	rs10992854	9	96437565	C	T	-0.0112545	0.00192897	5.39995e-09
Waist circumference	374	rs11012732	10	21830104	G	A	0.0193536	0.00190117	2.39994e-24
Waist circumference	374	rs11058233	12	122940075	G	A	0.0159705	0.00206852	1.20005e-14
Waist circumference	374	rs1108548	1	218634787	G	A	0.0121715	0.00200003	1.2e-09
Waist circumference	374	rs11099020	4	130724902	T	C	-0.0112449	0.00186604	1.7e-09
Waist circumference	374	rs1111817	9	23226898	G	C	-0.0105597	0.00188105	2e-08
Waist circumference	374	rs111258054	11	134611390	T	C	0.0159528	0.00234105	9.49948e-12
Waist circumference	374	rs11150745	17	78757626	G	A	-0.0160848	0.00192604	6.79986e-17
Waist circumference	374	rs11160600	14	101186626	G	A	0.0180478	0.00311766	7.10003e-09
Waist circumference	374	rs11162968	1	80784642	C	T	0.0122283	0.00192412	2.1e-10
Waist circumference	374	rs11165493	1	96274928	A	G	0.0107576	0.00189335	1.29999e-08
Waist circumference	374	rs1117619	3	173747092	G	C	-0.0120513	0.00206049	5e-09
Waist circumference	374	rs11196657	10	115976570	C	T	0.0124451	0.00210599	3.40001e-09
Waist circumference	374	rs11215381	11	115022233	C	T	0.0111759	0.00179363	4.60002e-10
Waist circumference	374	rs11218510	11	121922587	A	G	-0.0115323	0.00182872	2.90001e-10
Waist circumference	374	rs11223204	11	132652554	G	A	0.0122154	0.00180899	1.50003e-11
Waist circumference	374	rs113132247	9	131026108	A	G	0.0153033	0.00249349	8.40001e-10
Waist circumference	374	rs113866544	17	46270606	C	T	0.0303242	0.003552	1.39991e-17
Waist circumference	374	rs114964326	2	146015229	A	G	-0.0301131	0.00537007	2.1e-08
Waist circumference	374	rs115056380	1	111338672	A	G	-0.0236683	0.00416636	1.29999e-08
Waist circumference	374	rs11603984	11	85238368	T	G	-0.0169839	0.00261937	8.9002e-11
Waist circumference	374	rs11614326	12	122269182	A	G	-0.0102606	0.0018167	1.6e-08
Waist circumference	374	rs11636611	15	36391965	T	C	0.0107144	0.00179296	2.30001e-09
Waist circumference	374	rs11639596	16	9370690	C	A	-0.011872	0.00207809	1.09999e-08
Waist circumference	374	rs11653367	17	44191483	G	A	-0.0151666	0.00191685	2.49977e-15
Waist circumference	374	rs11666480	19	1856554	G	C	0.0132885	0.00180641	1.9002e-13
Waist circumference	374	rs11675464	2	204053742	G	A	0.0112729	0.00179869	3.69999e-10
Waist circumference	374	rs11704728	22	18130209	T	C	0.0133307	0.00226433	3.89996e-09
Waist circumference	374	rs11757278	6	13180454	C	T	-0.012784	0.00194427	4.90004e-11
Waist circumference	374	rs11767811	7	71620988	A	G	-0.0150345	0.00231875	8.9002e-11
Waist circumference	374	rs11773362	7	147668180	T	C	-0.0104772	0.0018937	3.2e-08
Waist circumference	374	rs11778934	8	116551405	G	C	-0.0122168	0.00179945	1.10002e-11
Waist circumference	374	rs11787216	8	142615222	T	C	0.011505	0.0018915	1.2e-09
Waist circumference	374	rs1182199	7	2862542	A	C	-0.0135196	0.00194469	3.59998e-12
Waist circumference	374	rs11824092	11	13346294	C	T	0.012491	0.00187069	2.39994e-11
Waist circumference	374	rs1183668	13	112191837	G	C	-0.0120589	0.00186172	9.30037e-11
Waist circumference	374	rs11842871	13	31042452	T	G	-0.0127878	0.00204439	4e-10
Waist circumference	374	rs1188209	14	56462082	G	A	0.0102398	0.00181136	1.6e-08
Waist circumference	374	rs11898037	2	36558986	C	T	0.0105694	0.00185324	1.2e-08
Waist circumference	374	rs1191600	14	30101641	A	C	-0.0108005	0.00183345	3.79997e-09
Waist circumference	374	rs12001437	9	34074476	C	T	0.0109331	0.00185543	3.79997e-09
Waist circumference	374	rs12042959	1	243533273	G	A	-0.014934	0.00255686	5.19996e-09
Waist circumference	374	rs12072739	1	98315893	G	A	0.0162106	0.00214325	3.90032e-14
Waist circumference	374	rs12103006	16	24726237	G	A	0.0124779	0.00180782	5.10035e-12
Waist circumference	374	rs12107172	3	147134039	G	A	0.0156855	0.00260901	1.79999e-09
Waist circumference	374	rs12140153	1	62579891	T	G	-0.0265936	0.00313243	2.09991e-17
Waist circumference	374	rs1218824	13	28010734	A	G	0.012491	0.00189332	4.19952e-11
Waist circumference	374	rs12225345	11	65647105	G	A	0.0145982	0.00240459	1.29999e-09
Waist circumference	374	rs12245654	10	87562928	C	A	0.023047	0.00347158	3.19963e-11
Waist circumference	374	rs12273545	11	116911012	T	C	0.0222638	0.00387781	9.40005e-09
Waist circumference	374	rs12287076	11	47606865	C	G	0.0210638	0.00197238	1.29987e-26
Waist circumference	374	rs1229984	4	100239319	C	T	0.0301377	0.00542443	2.80001e-08
Waist circumference	374	rs12375196	7	103416541	A	C	0.0132187	0.00182044	3.80014e-13
Waist circumference	374	rs12462975	19	30272202	A	G	0.01754	0.00191777	5.90065e-20
Waist circumference	374	rs12463617	2	629244	C	A	0.0431919	0.00236577	1.80011e-74
Waist circumference	374	rs12478299	2	193811641	C	T	-0.0115796	0.00206169	1.89998e-08
Waist circumference	374	rs12549000	8	118881908	A	T	0.0164111	0.00292178	1.89998e-08
Waist circumference	374	rs12877270	13	97047020	A	G	0.0117224	0.00181553	1.09999e-10
Waist circumference	374	rs12880641	14	103251452	G	T	-0.0138449	0.00188965	2.39994e-13
Waist circumference	374	rs12926311	16	406427	C	G	-0.0124576	0.00187714	3.19963e-11
Waist circumference	374	rs1296328	4	137083193	C	A	-0.0131912	0.00180908	3.10027e-13
Waist circumference	374	rs12983532	19	18467322	T	C	-0.0149964	0.00209191	7.59976e-13
Waist circumference	374	rs13033310	2	133523605	A	G	0.0125512	0.00206781	1.29999e-09
Waist circumference	374	rs13047416	21	40309436	G	C	-0.0139009	0.00185438	6.59933e-14
Waist circumference	374	rs13163306	5	136571959	A	G	-0.00988959	0.00179351	3.50002e-08
Waist circumference	374	rs13182474	5	80861777	C	G	-0.0117225	0.00192056	1e-09
Waist circumference	374	rs1320903	3	131758077	A	G	0.017072	0.00191652	5.19996e-19
Waist circumference	374	rs1321521	6	51771578	A	C	0.0141428	0.00187867	5.10035e-14
Waist circumference	374	rs13264909	8	64702385	T	A	-0.0122831	0.00181048	1.20005e-11
Waist circumference	374	rs1327259	6	51177811	G	A	-0.0115864	0.0018403	3.09999e-10
Waist circumference	374	rs13288841	9	28418511	A	G	0.0190501	0.00191229	2.19989e-23
Waist circumference	374	rs13322435	3	156795468	G	A	-0.0169561	0.00182964	1.9002e-20
Waist circumference	374	rs13333747	16	2175373	C	T	-0.022678	0.00232636	1.9002e-22
Waist circumference	374	rs1336486	13	40784814	G	T	0.012489	0.00190819	6.00067e-11
Waist circumference	374	rs13410783	2	36789166	G	A	0.0141058	0.0018498	2.39994e-14
Waist circumference	374	rs13420048	2	50751414	A	C	-0.0133504	0.00185957	7.00003e-13
Waist circumference	374	rs13427822	2	213414265	G	A	-0.0141495	0.00203048	3.19963e-12
Waist circumference	374	rs1346841	4	65651730	A	G	-0.0106038	0.00182614	6.4e-09
Waist circumference	374	rs1357079	3	153691949	C	T	0.011183	0.00180784	6.19998e-10
Waist circumference	374	rs1360201	9	73796450	T	C	0.00979421	0.00178924	4.39997e-08
Waist circumference	374	rs1405261	2	6143991	A	T	-0.00985187	0.0018049	4.79999e-08
Waist circumference	374	rs1411432	9	16728532	C	A	0.0150036	0.00230632	7.70016e-11
Waist circumference	374	rs1436348	3	104612668	G	A	0.0124929	0.00181185	5.40008e-12
Waist circumference	374	rs1441098	2	104454345	T	A	-0.00990642	0.00179682	3.50002e-08
Waist circumference	374	rs1441264	13	79580919	A	G	0.0150095	0.00186203	7.59976e-16
Waist circumference	374	rs145350287	12	120907309	A	T	-0.0322326	0.00458244	1.99986e-12
Waist circumference	374	rs1454687	3	94038085	G	C	-0.0161615	0.00178705	1.50003e-19
Waist circumference	374	rs1458156	12	41887940	T	C	0.0146036	0.00179105	3.50026e-16
Waist circumference	374	rs1502317	11	8682018	T	C	-0.0173687	0.0020032	4.30031e-18
Waist circumference	374	rs1559900	8	14207321	T	C	0.0127734	0.00197882	1.09999e-10
Waist circumference	374	rs156902	1	16840786	T	G	-0.0138228	0.00243775	1.40001e-08
Waist circumference	374	rs1570298	6	70218298	T	A	0.0120451	0.00204452	3.79997e-09
Waist circumference	374	rs1582931	5	122657199	A	G	-0.0138548	0.00180588	1.69981e-14
Waist circumference	374	rs1609010	8	77227464	G	A	0.0149337	0.00180594	1.29987e-16
Waist circumference	374	rs1609303	2	181567556	A	T	0.0152662	0.00185779	2.09991e-16
Waist circumference	374	rs1619442	9	81348300	C	T	-0.0162997	0.00257242	2.39999e-10
Waist circumference	374	rs1625623	5	112301096	T	C	0.0107407	0.00187307	9.80009e-09
Waist circumference	374	rs165656	22	19948863	C	G	0.0103041	0.00180539	1.09999e-08
Waist circumference	374	rs1657930	15	57120989	A	G	-0.0142481	0.00224816	2.30001e-10
Waist circumference	374	rs1711171	3	136020541	C	T	0.0175635	0.00206542	1.80011e-17
Waist circumference	374	rs17296856	15	84557450	C	A	-0.0156228	0.00199629	5.00035e-15
Waist circumference	374	rs1731246	2	26938216	T	G	-0.0118366	0.0020818	1.29999e-08
Waist circumference	374	rs17446091	8	27167942	C	T	0.0149141	0.00222979	2.29985e-11
Waist circumference	374	rs1752169	9	126586563	A	C	0.0143082	0.00206705	4.49987e-12
Waist circumference	374	rs17681738	17	9793240	T	C	0.0105421	0.00190864	3.29997e-08
Waist circumference	374	rs1788808	18	21090023	G	A	-0.0208198	0.00179299	3.59998e-31
Waist circumference	374	rs1799923	3	42306294	G	A	0.0171188	0.00281552	1.2e-09
Waist circumference	374	rs1834144	18	40744790	A	C	-0.0146152	0.00185609	3.40017e-15
Waist circumference	374	rs1861410	2	58933591	T	C	-0.016009	0.00180199	6.4003e-19
Waist circumference	374	rs1902066	6	81346033	C	T	0.0109526	0.00181038	1.40001e-09
Waist circumference	374	rs1942826	18	63345799	A	G	0.0167972	0.00270011	4.90004e-10
Waist circumference	374	rs2020942	17	28546914	T	C	0.0108469	0.00183573	3.40001e-09
Waist circumference	374	rs2074881	19	1970021	T	C	-0.0147612	0.00240193	8e-10
Waist circumference	374	rs2133561	5	139086651	T	A	-0.0122441	0.00185284	3.90032e-11
Waist circumference	374	rs215669	7	32378979	A	G	-0.0125095	0.00184246	1.10002e-11
Waist circumference	374	rs2161097	5	103945178	T	C	0.0142773	0.00180004	2.19989e-15
Waist circumference	374	rs2172131	10	133978962	C	T	-0.0121742	0.00181299	1.9002e-11
Waist circumference	374	rs217672	14	62361021	C	A	0.012731	0.0020176	2.80001e-10
Waist circumference	374	rs2180454	14	29690513	C	T	0.0179823	0.00213539	3.69999e-17
Waist circumference	374	rs2183947	6	26159356	A	G	-0.0220783	0.00213628	4.90004e-25
Waist circumference	374	rs2225909	11	30329744	C	T	0.015797	0.00213642	1.39991e-13
Waist circumference	374	rs2253310	6	108888593	G	C	0.018205	0.00184715	6.4998e-23
Waist circumference	374	rs2302209	19	18324329	T	C	0.0198329	0.00197713	1.10002e-23
Waist circumference	374	rs2306593	17	34866546	T	C	-0.0152919	0.00179509	1.59993e-17
Waist circumference	374	rs2307111	5	75003678	C	T	-0.0239722	0.0018299	3.29989e-39
Waist circumference	374	rs2376885	16	89826901	A	G	-0.0106223	0.00191252	2.80001e-08
Waist circumference	374	rs2439823	10	99778226	G	A	0.0155254	0.00180145	6.79986e-18
Waist circumference	374	rs245767	5	170525393	G	A	0.0145976	0.00201635	4.49987e-13
Waist circumference	374	rs2470549	3	15737698	C	T	-0.0119541	0.00182105	5.19996e-11
Waist circumference	374	rs2470946	7	104587323	T	G	0.011687	0.00182473	1.5e-10
Waist circumference	374	rs2482704	9	94182363	T	G	-0.0115642	0.00180618	1.5e-10
Waist circumference	374	rs2568958	1	72765116	A	G	0.0169206	0.00182184	1.59993e-20
Waist circumference	374	rs2584205	18	2702259	A	G	0.0111592	0.00202662	3.69999e-08
Waist circumference	374	rs2618039	1	112324111	T	A	0.0120777	0.00183977	5.19996e-11
Waist circumference	374	rs2678204	1	201800511	G	T	0.0157074	0.00188488	7.89951e-17
Waist circumference	374	rs2696309	10	36227101	C	T	0.0112571	0.00199327	1.6e-08
Waist circumference	374	rs2725371	8	30854033	G	A	-0.0154452	0.00195255	2.60016e-15
Waist circumference	374	rs2744938	6	34552110	G	A	0.0319686	0.00251588	5.40008e-37
Waist circumference	374	rs28350	3	42418446	G	A	-0.0139376	0.0023374	2.5e-09
Waist circumference	374	rs28366156	6	31671498	C	T	-0.0187659	0.00265145	1.50003e-12
Waist circumference	374	rs28375268	16	4949528	T	G	-0.0130789	0.00187766	3.29989e-12
Waist circumference	374	rs28489620	22	41804716	A	G	-0.0124131	0.00198899	4.39997e-10
Waist circumference	374	rs28580375	8	103544717	G	C	0.0126069	0.00216777	5.99998e-09
Waist circumference	374	rs2861692	2	67838719	C	T	-0.0166517	0.00199772	7.70016e-17
Waist circumference	374	rs2881479	3	12367105	T	A	0.0178331	0.00253114	1.80011e-12
Waist circumference	374	rs2903738	19	32946043	T	A	-0.0133061	0.00215663	6.80002e-10
Waist circumference	374	rs3087523	2	105977776	A	G	0.016586	0.00271786	1e-09
Waist circumference	374	rs308911	2	86855977	G	A	-0.0114749	0.00198055	6.90001e-09
Waist circumference	374	rs3113509	4	52932825	T	C	-0.0123292	0.00201975	1e-09
Waist circumference	374	rs319775	17	31495076	C	T	0.0101556	0.0018335	2.99999e-08
Waist circumference	374	rs3212038	14	104178186	G	A	0.0126546	0.00191072	3.50026e-11
Waist circumference	374	rs34045288	6	40369081	T	C	0.0203746	0.00189485	5.79963e-27
Waist circumference	374	rs34140906	13	58480400	C	T	-0.0179391	0.00238486	5.40008e-14
Waist circumference	374	rs34234296	2	175166636	A	G	-0.0131214	0.00184833	1.29987e-12
Waist circumference	374	rs34483452	5	87986314	A	C	0.0270483	0.0026269	7.29962e-25
Waist circumference	374	rs34517439	1	78450517	A	C	0.0305491	0.00276165	1.9002e-28
Waist circumference	374	rs347551	5	119389031	G	C	0.0126307	0.00181978	3.90032e-12
Waist circumference	374	rs34882821	9	14783314	T	G	0.0106237	0.00189644	2.1e-08
Waist circumference	374	rs34994596	15	80991447	C	T	-0.014559	0.00195866	1.10002e-13
Waist circumference	374	rs35023999	11	113266411	C	A	-0.0113409	0.00178977	2.39999e-10
Waist circumference	374	rs35216639	1	174572982	A	C	0.0168196	0.00284261	3.29997e-09
Waist circumference	374	rs35243581	11	43707364	T	C	0.0173643	0.00192251	1.69981e-19
Waist circumference	374	rs35681682	2	69678079	C	T	-0.0101534	0.00177268	1e-08
Waist circumference	374	rs35882248	2	230627955	T	C	0.0157088	0.00191956	2.80027e-16
Waist circumference	374	rs36007635	6	163009335	A	G	-0.0165685	0.00259543	1.7e-10
Waist circumference	374	rs36061954	8	38329650	T	C	0.0114574	0.00182669	3.59998e-10
Waist circumference	374	rs36140	5	66164160	C	A	0.0111762	0.001867	2.1e-09
Waist circumference	374	rs36165342	12	122530256	C	T	0.0107118	0.00178943	2.1e-09
Waist circumference	374	rs3764002	12	108618630	T	C	-0.0160772	0.00203505	2.80027e-15
Waist circumference	374	rs3768321	1	40035928	T	G	0.0176726	0.00224849	3.80014e-15
Waist circumference	374	rs3784692	15	67988133	T	C	0.0185824	0.00182662	2.60016e-24
Waist circumference	374	rs3806114	6	20482335	A	G	-0.0108144	0.00192005	1.79999e-08
Waist circumference	374	rs3807566	7	50564204	T	G	-0.012149	0.00180583	1.69981e-11
Waist circumference	374	rs3814883	16	29994922	T	C	0.0239816	0.00179535	1.10002e-40
Waist circumference	374	rs3816760	12	133405069	A	G	0.0133538	0.00193927	5.70033e-12
Waist circumference	374	rs3826408	17	7101292	T	C	0.0112249	0.00179579	4.09996e-10
Waist circumference	374	rs3845344	1	75001480	T	C	0.0107371	0.00182845	4.30002e-09
Waist circumference	374	rs3866805	1	6657424	A	C	0.010421	0.00187021	2.5e-08
Waist circumference	374	rs3935190	17	79084367	A	G	-0.0126195	0.00180625	2.80027e-12
Waist circumference	374	rs3936510	5	55860866	T	G	0.0137147	0.0022268	7.29995e-10
Waist circumference	374	rs3949781	9	92178472	A	T	0.0115117	0.00180564	1.79999e-10
Waist circumference	374	rs400031	5	741999	G	A	0.012086	0.00215599	2.1e-08
Waist circumference	374	rs40067	5	107439012	A	G	-0.0156125	0.00238663	6.09958e-11
Waist circumference	374	rs4017425	3	44028764	T	C	-0.0101269	0.00179274	1.6e-08
Waist circumference	374	rs4072917	8	143300279	A	G	0.0117189	0.0017994	7.39946e-11
Waist circumference	374	rs4075353	10	102415609	A	G	-0.0105885	0.00189213	2.19999e-08
Waist circumference	374	rs41279738	1	110082551	G	T	0.0522591	0.00563338	1.69981e-20
Waist circumference	374	rs4148155	4	89054667	G	A	-0.0189755	0.00281242	1.50003e-11
Waist circumference	374	rs4290163	10	104610926	T	G	0.0113777	0.00183305	5.39995e-10
Waist circumference	374	rs429343	2	147903382	G	A	-0.0124509	0.00180931	5.90065e-12
Waist circumference	374	rs429358	19	45411941	C	T	-0.0271422	0.00248126	7.50067e-28
Waist circumference	374	rs4344019	7	114588540	G	A	0.0200862	0.00324046	5.69994e-10
Waist circumference	374	rs4419475	4	96150044	T	A	0.0112635	0.00181962	5.99998e-10
Waist circumference	374	rs4456769	20	25190777	T	C	0.0134001	0.0019003	1.80011e-12
Waist circumference	374	rs4469245	5	153210953	T	A	-0.0115211	0.00189126	1.09999e-09
Waist circumference	374	rs4482463	2	205375909	A	C	-0.0258908	0.00335821	1.29987e-14
Waist circumference	374	rs4525978	4	102133144	T	C	-0.0113759	0.00203018	2.1e-08
Waist circumference	374	rs4527444	4	30842780	G	A	0.0105243	0.00179433	4.49997e-09
Waist circumference	374	rs4552632	5	164574688	A	G	-0.0101695	0.00184128	3.29997e-08
Waist circumference	374	rs4689465	4	6490789	C	T	-0.0108689	0.00178976	1.29999e-09
Waist circumference	374	rs4706004	5	130391918	G	A	-0.0134593	0.00216831	5.39995e-10
Waist circumference	374	rs4718964	7	70038969	T	G	0.0122483	0.00182202	1.80011e-11
Waist circumference	374	rs4722398	7	3125220	T	C	0.0168104	0.00260196	1e-10
Waist circumference	374	rs4742782	9	103089143	G	C	0.0124912	0.00192172	8.00018e-11
Waist circumference	374	rs4790841	17	1835482	T	C	-0.0212551	0.0024876	1.29987e-17
Waist circumference	374	rs484455	13	109835686	A	G	-0.0115336	0.00179638	1.40001e-10
Waist circumference	374	rs4844809	1	209519772	C	G	0.0158367	0.00263686	1.89998e-09
Waist circumference	374	rs4851283	2	100894802	G	C	-0.0173961	0.00193525	2.49977e-19
Waist circumference	374	rs4856720	3	161447373	C	G	0.0114342	0.0017918	1.79999e-10
Waist circumference	374	rs4876611	8	116671848	G	A	0.0150085	0.0019947	5.30029e-14
Waist circumference	374	rs4900715	14	47306418	A	G	-0.0114279	0.00179331	1.89998e-10
Waist circumference	374	rs4908672	1	7725414	T	C	0.0113966	0.00183009	4.70002e-10
Waist circumference	374	rs520478	6	124897878	T	G	-0.0125051	0.00197262	2.30001e-10
Waist circumference	374	rs539515	1	177889025	C	A	0.0378223	0.00221181	1.50003e-65
Waist circumference	374	rs55726687	12	991306	A	G	0.0199369	0.00219529	1.10002e-19
Waist circumference	374	rs55794894	7	133516821	A	G	-0.014525	0.00261481	2.80001e-08
Waist circumference	374	rs557951	3	62713263	G	T	0.0120789	0.00193163	4e-10
Waist circumference	374	rs559231	18	39644247	T	G	0.0107518	0.00184107	5.19996e-09
Waist circumference	374	rs56094641	16	53806453	G	A	0.057552	0.00182234	1e-200
Waist circumference	374	rs56803094	15	99222509	G	A	-0.0127745	0.00214599	2.59998e-09
Waist circumference	374	rs57636386	18	58048295	C	T	-0.0309067	0.00324088	1.50003e-21
Waist circumference	374	rs587271	1	54743111	T	C	0.0118054	0.0020079	4.09996e-09
Waist circumference	374	rs58862095	7	75081418	T	C	-0.0165812	0.00181678	7.10068e-20
Waist circumference	374	rs588660	1	96886604	A	G	0.0155276	0.00181174	1e-17
Waist circumference	374	rs59068084	4	113256737	T	G	0.0101403	0.00181938	2.5e-08
Waist circumference	374	rs59104534	8	25666169	T	C	0.0107189	0.00196197	4.70002e-08
Waist circumference	374	rs6001877	22	40712637	A	G	-0.010579	0.00189657	2.39999e-08
Waist circumference	374	rs6030803	20	41986507	C	T	-0.0176808	0.00270327	6.09958e-11
Waist circumference	374	rs6069037	20	53503198	A	C	-0.011125	0.00202001	3.59998e-08
Waist circumference	374	rs61223906	7	39447726	A	G	-0.0108726	0.00188655	8.30004e-09
Waist circumference	374	rs61813324	1	156049877	T	C	0.0219762	0.00264443	9.49948e-17
Waist circumference	374	rs61903695	11	89922417	G	A	0.0134514	0.00205497	5.90065e-11
Waist circumference	374	rs61969511	13	86484042	A	G	0.011857	0.0020127	3.79997e-09
Waist circumference	374	rs61992671	14	101531854	G	A	-0.0130005	0.00187164	3.80014e-12
Waist circumference	374	rs62072003	17	52936314	T	C	0.0144325	0.00256295	1.79999e-08
Waist circumference	374	rs62243489	3	62482927	G	T	-0.0155648	0.00204876	2.99985e-14
Waist circumference	374	rs62246311	3	9498143	A	G	0.0204929	0.00294652	3.50026e-12
Waist circumference	374	rs62261725	3	85898626	G	A	-0.0148698	0.00190872	6.70039e-15
Waist circumference	374	rs6493498	15	51754451	C	T	-0.013082	0.001805	4.19952e-13
Waist circumference	374	rs649458	1	23712528	A	T	-0.018179	0.00256951	1.50003e-12
Waist circumference	374	rs6536575	4	162091639	C	T	0.0108432	0.00178995	1.40001e-09
Waist circumference	374	rs6551304	3	88306596	G	A	0.016827	0.00239416	2.09991e-12
Waist circumference	374	rs6567160	18	57829135	C	T	0.0451644	0.00211824	7.19449e-101
Waist circumference	374	rs6575340	14	94023972	A	G	0.0161584	0.00186502	4.60045e-18
Waist circumference	374	rs6669341	1	47678458	G	A	-0.0125214	0.0018097	4.49987e-12
Waist circumference	374	rs6682438	1	33784146	C	T	0.0124771	0.00190203	5.40008e-11
Waist circumference	374	rs6693294	1	49879122	G	A	-0.0170126	0.00192843	1.10002e-18
Waist circumference	374	rs6739755	2	59330227	G	A	-0.0159241	0.00182885	3.10027e-18
Waist circumference	374	rs67609008	10	126640936	C	T	0.011102	0.00199233	2.5e-08
Waist circumference	374	rs67632512	5	92251840	A	C	0.0165927	0.00281561	3.79997e-09
Waist circumference	374	rs6791983	3	25111890	A	C	0.0123148	0.00205988	2.30001e-09
Waist circumference	374	rs6799080	3	81905591	A	G	0.0102307	0.00186721	4.30002e-08
Waist circumference	374	rs6846041	4	18477030	G	C	0.0123073	0.00191467	1.29999e-10
Waist circumference	374	rs6849518	4	20120274	T	C	0.0218636	0.00270973	7.10068e-16
Waist circumference	374	rs6938973	6	98421721	C	T	0.0120106	0.001827	4.90004e-11
Waist circumference	374	rs7034554	9	37081301	G	A	-0.0112644	0.00184813	1.09999e-09
Waist circumference	374	rs703984	10	80941417	C	G	-0.011472	0.00181967	2.90001e-10
Waist circumference	374	rs704061	12	89771903	C	T	0.0146223	0.00179659	4.00037e-16
Waist circumference	374	rs7070670	10	61842645	T	C	-0.0120318	0.00191737	3.50002e-10
Waist circumference	374	rs7115013	11	43934592	T	C	-0.0106394	0.00180461	3.69999e-09
Waist circumference	374	rs7132908	12	50263148	A	G	0.0215129	0.00183998	1.39991e-31
Waist circumference	374	rs71495038	10	33971383	A	G	0.0223778	0.00335663	2.60016e-11
Waist circumference	374	rs7169847	15	95272920	T	G	-0.0102703	0.00186771	3.79997e-08
Waist circumference	374	rs7171864	15	73227249	A	G	0.0128894	0.00189898	1.10002e-11
Waist circumference	374	rs7206608	16	82872628	G	C	0.0120004	0.00191641	3.79997e-10
Waist circumference	374	rs7218014	17	65832016	C	T	0.0224089	0.00225393	2.70023e-23
Waist circumference	374	rs7259070	19	47562509	C	T	0.0153811	0.00184133	6.59933e-17
Waist circumference	374	rs72617140	2	229019109	C	A	0.0152073	0.00217889	2.99985e-12
Waist circumference	374	rs72618637	2	48953979	A	T	-0.0129811	0.00231667	2.1e-08
Waist circumference	374	rs72634826	1	1601052	A	G	-0.0148957	0.00206456	5.40008e-13
Waist circumference	374	rs72892910	6	50816887	T	G	0.0301404	0.00237148	5.19996e-37
Waist circumference	374	rs72959041	6	127454893	A	G	0.0302176	0.00419212	5.70033e-13
Waist circumference	374	rs72976986	19	4050424	A	G	-0.0157587	0.00230334	7.8001e-12
Waist circumference	374	rs73052033	3	185828465	C	T	-0.0210096	0.00230513	7.89951e-20
Waist circumference	374	rs73068448	7	26385763	T	C	-0.0153436	0.00241309	2e-10
Waist circumference	374	rs73142879	20	51195932	T	C	-0.0241942	0.00228107	2.80027e-26
Waist circumference	374	rs7324067	13	65484906	C	T	0.0121297	0.00210064	7.69999e-09
Waist circumference	374	rs735033	12	97550852	G	A	-0.0102658	0.00184312	2.5e-08
Waist circumference	374	rs7372674	3	196149165	A	C	0.0118947	0.00186339	1.7e-10
Waist circumference	374	rs7377083	4	102708997	A	C	0.0143396	0.00181913	3.19963e-15
Waist circumference	374	rs73985439	2	212299249	C	A	0.0124046	0.00193905	1.6e-10
Waist circumference	374	rs74395133	3	61163455	C	T	-0.0162995	0.00263949	6.59994e-10
Waist circumference	374	rs7442885	5	87682877	G	C	-0.0204724	0.00218339	6.79986e-21
Waist circumference	374	rs7498044	15	92573639	A	G	-0.0151498	0.00219298	4.90004e-12
Waist circumference	374	rs7498665	16	28883241	G	A	0.026616	0.00182769	4.90004e-48
Waist circumference	374	rs75035127	1	174973726	G	A	-0.0333436	0.0052036	1.5e-10
Waist circumference	374	rs7519259	1	66434743	A	G	0.0126703	0.00179634	1.69981e-12
Waist circumference	374	rs7537581	1	2725475	A	C	0.0107362	0.00180248	2.59998e-09
Waist circumference	374	rs7539903	1	209208033	A	T	-0.0107184	0.00183572	5.30005e-09
Waist circumference	374	rs756717	16	72996162	A	G	-0.0107152	0.00184896	6.80002e-09
Waist circumference	374	rs76040172	21	46488959	A	G	-0.0294934	0.00399143	1.50003e-13
Waist circumference	374	rs76286777	2	25195577	C	T	0.0234759	0.0021623	1.80011e-27
Waist circumference	374	rs7630382	3	85111108	T	C	0.013362	0.00179336	9.30037e-14
Waist circumference	374	rs765876	6	143185891	G	A	-0.00980862	0.00178785	4.09996e-08
Waist circumference	374	rs76895963	12	4384844	G	T	0.0484187	0.00693063	2.80027e-12
Waist circumference	374	rs7707394	5	74472939	A	G	-0.0167827	0.00186285	2.09991e-19
Waist circumference	374	rs7708584	5	153543466	G	A	-0.0121976	0.00180534	1.39991e-11
Waist circumference	374	rs77165542	2	430975	T	C	-0.0700663	0.00488088	9.8992e-47
Waist circumference	374	rs7752202	6	33389603	T	C	0.0177008	0.00253183	2.70023e-12
Waist circumference	374	rs7755574	6	153364643	T	G	0.010917	0.00198683	3.89996e-08
Waist circumference	374	rs784257	18	53397199	C	T	0.0161785	0.00230615	2.29985e-12
Waist circumference	374	rs7845090	8	73449940	A	G	-0.0195133	0.00197942	6.29941e-23
Waist circumference	374	rs7925100	11	118941596	A	G	0.0140407	0.00182953	1.69981e-14
Waist circumference	374	rs7933085	11	130796248	G	A	0.0108889	0.00179888	1.40001e-09
Waist circumference	374	rs7952436	11	67024534	T	C	-0.0289945	0.00326001	5.90065e-19
Waist circumference	374	rs7966251	12	103731395	A	G	-0.0115986	0.00205522	1.7e-08
Waist circumference	374	rs8013377	14	25934244	C	A	-0.0166104	0.002018	1.9002e-16
Waist circumference	374	rs8024137	15	35837297	T	A	0.0136852	0.00250296	4.60002e-08
Waist circumference	374	rs80243702	15	53163603	A	G	0.0151663	0.00245648	6.69993e-10
Waist circumference	374	rs8078135	17	21268583	T	C	-0.0101458	0.00179655	1.6e-08
Waist circumference	374	rs8097672	18	1839601	T	A	0.0167802	0.00255407	5.00035e-11
Waist circumference	374	rs8112818	19	18812785	G	A	-0.0159195	0.00183308	3.80014e-18
Waist circumference	374	rs815163	1	190294726	C	T	-0.0131383	0.00179812	2.70023e-13
Waist circumference	374	rs8192675	3	170724883	C	T	0.0159923	0.00196858	4.49987e-16
Waist circumference	374	rs852042	20	17091233	G	A	-0.0115951	0.00209164	2.99999e-08
Waist circumference	374	rs852983	5	142712064	A	G	-0.00983151	0.00179325	4.20001e-08
Waist circumference	374	rs862227	16	73602926	G	A	-0.0109798	0.00179141	8.79995e-10
Waist circumference	374	rs862320	16	69651866	T	C	-0.0180264	0.0018218	4.40048e-23
Waist circumference	374	rs876605	5	77801359	G	A	-0.0111634	0.00203598	4.20001e-08
Waist circumference	374	rs879620	16	4015729	T	C	0.0194431	0.00184223	4.90004e-26
Waist circumference	374	rs883403	7	99047978	C	T	-0.0176676	0.00247511	9.49948e-13
Waist circumference	374	rs894736	12	54418166	G	A	0.0157371	0.00186806	3.59998e-17
Waist circumference	374	rs923994	4	67802992	G	A	-0.0130094	0.0021745	2.19999e-09
Waist circumference	374	rs9289630	3	141178670	C	G	0.0144758	0.00183898	3.50026e-15
Waist circumference	374	rs9294260	6	83433228	A	G	0.0131781	0.00179925	2.39994e-13
Waist circumference	374	rs9308964	2	35436262	T	C	-0.0099592	0.00180578	3.50002e-08
Waist circumference	374	rs9316661	13	54354615	C	T	-0.0156101	0.00224739	3.80014e-12
Waist circumference	374	rs9370243	6	53789830	T	G	0.0195525	0.00325673	1.89998e-09
Waist circumference	374	rs9378676	6	2064264	C	A	0.0130316	0.00211353	7.00003e-10
Waist circumference	374	rs945211	1	32191798	C	G	0.0100787	0.0018363	4.09996e-08
Waist circumference	374	rs9478496	6	154333183	C	T	0.0145491	0.00242098	1.89998e-09
Waist circumference	374	rs9568867	13	54107352	A	G	0.022614	0.00268971	4.19952e-17
Waist circumference	374	rs9584870	13	99245866	C	T	-0.0108139	0.00189234	1.09999e-08
Waist circumference	374	rs9654453	5	299621	C	T	0.0170405	0.00266903	1.7e-10
Waist circumference	374	rs9673839	16	76895693	G	A	0.0109063	0.00179863	1.29999e-09
Waist circumference	374	rs9814758	3	123062657	G	T	-0.0111552	0.00187521	2.69998e-09
Waist circumference	374	rs9835772	3	85766025	T	A	0.0121296	0.00208107	5.60003e-09
Waist circumference	374	rs9843653	3	49920571	C	T	0.0195793	0.00178819	6.70039e-28
Waist circumference	374	rs9888533	13	107854612	T	C	0.0108325	0.00182556	2.99999e-09
Waist circumference	374	rs9902846	17	4040774	T	C	0.0133756	0.00192994	4.19952e-12
Waist circumference	374	rs9916444	17	42313512	G	C	0.0114738	0.0018902	1.29999e-09
Waist circumference	374	rs9926784	16	19941968	C	T	-0.0132587	0.00230452	8.70001e-09
Hip circumference	420	rs1006399	6	101039470	A	G	-0.0114857	0.00200117	9.49992e-09
Hip circumference	420	rs10069930	5	140163328	A	T	0.0121252	0.00205404	3.59998e-09
Hip circumference	420	rs10100245	8	77226919	A	G	0.0205386	0.0020121	1.80011e-24
Hip circumference	420	rs10118701	9	103061366	G	A	0.0168068	0.00213097	3.10027e-15
Hip circumference	420	rs10132514	14	104012189	T	C	-0.0131415	0.00225463	5.60003e-09
Hip circumference	420	rs1013402	11	27712381	G	A	0.0293703	0.002136	5.10035e-43
Hip circumference	420	rs10145154	14	79939525	T	C	0.0253835	0.00240401	4.60045e-26
Hip circumference	420	rs10153248	17	407402	G	A	-0.0158858	0.00200883	2.60016e-15
Hip circumference	420	rs10158176	1	243741754	A	T	-0.017387	0.00294454	3.50002e-09
Hip circumference	420	rs10172196	2	36780549	A	G	0.0174435	0.00216332	7.39946e-16
Hip circumference	420	rs10188429	2	142297550	A	G	-0.0146943	0.00255563	8.9e-09
Hip circumference	420	rs10210468	2	165377103	C	T	-0.0137575	0.00201939	9.60064e-12
Hip circumference	420	rs1023767	8	95530969	A	G	-0.015354	0.00234795	6.20012e-11
Hip circumference	420	rs1037702	4	180168024	A	G	-0.0116182	0.00205972	1.7e-08
Hip circumference	420	rs10404726	19	18834514	T	C	-0.0166459	0.00200329	9.60064e-17
Hip circumference	420	rs10407871	19	4040007	C	T	-0.0181966	0.00276505	4.70002e-11
Hip circumference	420	rs10471636	5	63979856	A	G	-0.0118317	0.00203156	5.69994e-09
Hip circumference	420	rs1047891	2	211540507	A	C	0.0166025	0.00213661	7.8001e-15
Hip circumference	420	rs10499343	7	6419994	T	A	0.0176723	0.00293524	1.7e-09
Hip circumference	420	rs1056441	20	62370349	C	T	0.014638	0.002132	6.59933e-12
Hip circumference	420	rs1056720	20	3784110	T	C	-0.0130647	0.00235122	2.80001e-08
Hip circumference	420	rs10744145	12	17209445	A	C	-0.0121183	0.00199668	1.29999e-09
Hip circumference	420	rs10746833	9	90841862	G	A	-0.0149421	0.0020362	2.19989e-13
Hip circumference	420	rs10773051	12	124510391	T	C	0.0231417	0.00240285	5.90065e-22
Hip circumference	420	rs10788797	1	151003071	A	G	-0.0203341	0.00306194	3.10027e-11
Hip circumference	420	rs10810598	9	16733799	A	T	-0.0129254	0.00207775	4.90004e-10
Hip circumference	420	rs10883553	10	102635475	A	C	0.0151046	0.00200686	5.19996e-14
Hip circumference	420	rs10886022	10	118778079	C	A	-0.0167971	0.0023927	2.19989e-12
Hip circumference	420	rs10938397	4	45182527	G	A	0.02439	0.00201147	7.70016e-34
Hip circumference	420	rs10947137	6	31094971	C	A	-0.0207085	0.00379384	4.79999e-08
Hip circumference	420	rs10954284	7	130463758	A	T	0.0193137	0.00199245	3.19963e-22
Hip circumference	420	rs10984732	9	122629070	T	C	0.0188584	0.0032979	1.09999e-08
Hip circumference	420	rs10987417	9	129462501	T	G	0.0128078	0.00206992	6.1e-10
Hip circumference	420	rs11012732	10	21830104	G	A	0.0200889	0.00211859	2.49977e-21
Hip circumference	420	rs11030016	11	27487992	T	C	0.018143	0.00227588	1.59993e-15
Hip circumference	420	rs11045163	12	20463526	G	A	0.0114512	0.00201589	1.29999e-08
Hip circumference	420	rs11056870	12	16465953	T	G	0.0172235	0.00283173	1.2e-09
Hip circumference	420	rs11075252	16	9332571	G	A	-0.012562	0.00221467	1.40001e-08
Hip circumference	420	rs1108548	1	218634787	G	A	0.0156522	0.00222734	2.09991e-12
Hip circumference	420	rs11107114	12	93972927	A	G	0.0133238	0.00237525	2e-08
Hip circumference	420	rs11113445	12	108088682	G	A	0.0127502	0.00203858	4e-10
Hip circumference	420	rs11150461	16	82448195	G	C	-0.0141564	0.00224714	2.99999e-10
Hip circumference	420	rs11150745	17	78757626	G	A	-0.0202757	0.00214598	3.40017e-21
Hip circumference	420	rs11164630	1	103352995	T	C	-0.0138102	0.00204155	1.29987e-11
Hip circumference	420	rs11165643	1	96924097	T	C	0.0185255	0.00202023	4.70002e-20
Hip circumference	420	rs11173522	12	60953472	A	C	0.013694	0.00242935	1.7e-08
Hip circumference	420	rs1123295	1	33910453	G	A	0.0119544	0.00200534	2.5e-09
Hip circumference	420	rs11263719	15	27220222	T	C	0.0114989	0.00200822	1e-08
Hip circumference	420	rs112875651	8	126506694	A	G	0.0182659	0.00206839	1e-18
Hip circumference	420	rs113230003	19	18460956	A	G	-0.014859	0.00229209	8.99912e-11
Hip circumference	420	rs113866544	17	46270606	C	T	0.0330874	0.00395753	6.20012e-17
Hip circumference	420	rs11513729	12	112273499	T	C	-0.0166494	0.00205054	4.70002e-16
Hip circumference	420	rs116072427	2	33357096	C	G	-0.0284401	0.0038819	2.39994e-13
Hip circumference	420	rs11664106	18	2846812	T	A	0.016775	0.00211301	1.99986e-15
Hip circumference	420	rs11704728	22	18130209	T	C	0.0148323	0.00252373	4.20001e-09
Hip circumference	420	rs117176448	8	27261138	G	C	0.0199544	0.00337708	3.40001e-09
Hip circumference	420	rs117342986	16	54267868	T	C	0.0356287	0.0065217	4.70002e-08
Hip circumference	420	rs11751684	6	33528739	T	G	0.0167319	0.0022233	5.19996e-14
Hip circumference	420	rs11762444	7	121979467	A	G	0.014599	0.00241918	1.6e-09
Hip circumference	420	rs11778934	8	116551405	G	C	-0.0141306	0.00200504	1.80011e-12
Hip circumference	420	rs11779446	8	23388326	G	A	-0.020178	0.00271964	1.20005e-13
Hip circumference	420	rs1182199	7	2862542	A	C	-0.0246541	0.00216674	5.40008e-30
Hip circumference	420	rs11882796	19	49225766	T	A	-0.0113842	0.00200309	1.29999e-08
Hip circumference	420	rs11997077	8	2935385	G	A	-0.0112873	0.00206597	4.70002e-08
Hip circumference	420	rs12072739	1	98315893	G	A	0.0149904	0.00238686	3.40001e-10
Hip circumference	420	rs12096864	1	209439141	C	T	0.018963	0.00311056	1.09999e-09
Hip circumference	420	rs12122361	1	174933414	G	A	-0.013773	0.00226034	1.09999e-09
Hip circumference	420	rs12128526	1	7723957	A	G	0.0113684	0.00199597	1.2e-08
Hip circumference	420	rs12140153	1	62579891	T	G	-0.0264618	0.00348842	3.29989e-14
Hip circumference	420	rs12245654	10	87562928	C	A	0.0212186	0.00386872	4.09996e-08
Hip circumference	420	rs12364470	11	134601012	G	T	0.0178805	0.0026871	2.80027e-11
Hip circumference	420	rs12375196	7	103416541	A	C	0.0167592	0.00202832	1.39991e-16
Hip circumference	420	rs12427047	12	90213070	T	C	-0.0163996	0.0023233	1.69981e-12
Hip circumference	420	rs12441543	15	31689543	A	G	0.0152338	0.0022089	5.30029e-12
Hip circumference	420	rs12462975	19	30272202	A	G	0.0189074	0.00213714	8.99912e-19
Hip circumference	420	rs12519997	5	173351858	A	G	-0.0139984	0.00200434	2.90001e-12
Hip circumference	420	rs12568411	1	22622329	A	G	0.0164813	0.00269359	9.40005e-10
Hip circumference	420	rs12569355	1	11923737	G	A	0.0217444	0.00307709	1.59993e-12
Hip circumference	420	rs1260326	2	27730940	C	T	0.0120369	0.00203008	2.99999e-09
Hip circumference	420	rs12607512	18	31259579	G	A	0.0117842	0.00200813	4.39997e-09
Hip circumference	420	rs12631813	3	171126134	G	C	-0.0122712	0.00200027	8.50002e-10
Hip circumference	420	rs12762744	10	53669252	T	C	0.0133166	0.00231189	8.40001e-09
Hip circumference	420	rs12831185	12	53860781	G	A	-0.0176382	0.00265532	3.10027e-11
Hip circumference	420	rs1285992	14	91520438	G	A	0.0203155	0.00220302	2.90001e-20
Hip circumference	420	rs12880641	14	103251452	G	T	-0.0149161	0.00210563	1.39991e-12
Hip circumference	420	rs12881629	14	101146413	G	A	0.0235627	0.00361779	7.39946e-11
Hip circumference	420	rs12883788	14	33303540	T	C	0.0143864	0.00200867	7.89951e-13
Hip circumference	420	rs12921916	16	20407196	C	T	0.0125955	0.00222773	1.6e-08
Hip circumference	420	rs12939848	17	65370808	T	C	0.0126399	0.00203785	5.60003e-10
Hip circumference	420	rs1294438	6	6752059	T	C	0.0186269	0.00210751	9.70063e-19
Hip circumference	420	rs1296328	4	137083193	C	A	-0.015815	0.00201508	4.19952e-15
Hip circumference	420	rs13017207	2	100841235	A	G	-0.0161548	0.00203426	1.99986e-15
Hip circumference	420	rs13034765	2	50742419	C	G	0.0133745	0.00206373	9.09913e-11
Hip circumference	420	rs13081528	3	78505164	T	G	0.0145849	0.00263737	3.2e-08
Hip circumference	420	rs13107325	4	103188709	T	C	0.0386647	0.0037857	1.69981e-24
Hip circumference	420	rs13148263	4	1699512	A	G	0.0159436	0.00210506	3.59998e-14
Hip circumference	420	rs13156484	5	122653399	A	G	-0.0174918	0.00201454	3.90032e-18
Hip circumference	420	rs13204087	6	163005021	A	G	-0.0171453	0.00290531	3.59998e-09
Hip circumference	420	rs13264909	8	64702385	T	A	-0.0136063	0.00201731	1.50003e-11
Hip circumference	420	rs13284988	9	14766563	C	T	0.0120763	0.00217861	2.99999e-08
Hip circumference	420	rs13292699	9	15910044	C	A	-0.0162732	0.00201482	6.70039e-16
Hip circumference	420	rs133015	22	38572526	G	C	0.0129624	0.00201566	1.29999e-10
Hip circumference	420	rs13333747	16	2175373	C	T	-0.0219722	0.00259208	2.29985e-17
Hip circumference	420	rs13374459	1	39571211	C	T	0.0126748	0.00202274	3.69999e-10
Hip circumference	420	rs13389219	2	165528876	T	C	0.0227595	0.00203433	4.70002e-29
Hip circumference	420	rs139218003	5	50954977	T	G	0.0433819	0.005626	1.20005e-14
Hip circumference	420	rs141622900	19	45426792	A	G	0.031887	0.00458726	3.59998e-12
Hip circumference	420	rs143384	20	34025756	G	A	0.0267503	0.00203131	1.29987e-39
Hip circumference	420	rs143786003	12	124695007	A	C	-0.0311809	0.00553593	1.79999e-08
Hip circumference	420	rs1446585	2	136407479	G	A	-0.0128503	0.00226761	1.5e-08
Hip circumference	420	rs1452082	3	62465039	A	C	0.012586	0.00203982	6.80002e-10
Hip circumference	420	rs1458156	12	41887940	T	C	0.0126488	0.00199454	2.30001e-10
Hip circumference	420	rs1477290	5	87988934	C	T	0.0298633	0.00292146	1.59993e-24
Hip circumference	420	rs147730268	12	123024476	T	G	-0.0506092	0.00361111	1.29987e-44
Hip circumference	420	rs1480474	12	66326943	G	A	-0.0145096	0.00202337	7.39946e-13
Hip circumference	420	rs1481630	2	183097705	C	T	-0.0153923	0.00261541	4e-09
Hip circumference	420	rs148636479	4	164359678	T	A	-0.0358688	0.00637199	1.79999e-08
Hip circumference	420	rs1502317	11	8682018	T	C	-0.0151583	0.00223176	1.10002e-11
Hip circumference	420	rs1514895	3	170705693	G	A	0.0174697	0.00220175	2.09991e-15
Hip circumference	420	rs1538535	9	35681299	T	C	0.0124387	0.0022369	2.69998e-08
Hip circumference	420	rs1573736	16	432751	T	G	-0.0127955	0.00211185	1.40001e-09
Hip circumference	420	rs1576655	13	79587841	C	A	0.0161325	0.00207546	7.70016e-15
Hip circumference	420	rs1609783	3	25095911	A	G	0.0142717	0.0020044	1.10002e-12
Hip circumference	420	rs16868443	7	93206264	C	G	0.0154349	0.0020756	1e-13
Hip circumference	420	rs170016	7	32446317	A	G	-0.0116498	0.00209333	2.59998e-08
Hip circumference	420	rs1727901	3	153832678	T	C	0.0204425	0.00226027	1.50003e-19
Hip circumference	420	rs17361789	1	172122601	G	T	0.0126424	0.00214788	4e-09
Hip circumference	420	rs17446299	13	40762556	G	C	0.0147836	0.00268659	3.69999e-08
Hip circumference	420	rs17604662	16	72221464	G	A	0.018126	0.0032012	1.5e-08
Hip circumference	420	rs17639546	3	61251635	A	G	-0.0187703	0.0028004	1.99986e-11
Hip circumference	420	rs17733217	20	51222704	G	A	-0.0158057	0.00237935	3.10027e-11
Hip circumference	420	rs17766836	7	92258961	T	C	0.0232323	0.00225241	6.09958e-25
Hip circumference	420	rs17770336	9	28414625	T	C	0.0191461	0.00212912	2.39994e-19
Hip circumference	420	rs1801123	2	227661043	C	T	-0.0217782	0.00357921	1.2e-09
Hip circumference	420	rs1801282	3	12393125	G	C	0.018695	0.00306018	1e-09
Hip circumference	420	rs1813212	11	89301382	G	A	-0.0130082	0.00200772	9.20026e-11
Hip circumference	420	rs186017271	15	83368605	A	G	0.0486517	0.00830714	4.70002e-09
Hip circumference	420	rs1868069	2	205388946	A	G	0.0150949	0.00236942	1.89998e-10
Hip circumference	420	rs190543502	15	43757184	C	T	-0.0397548	0.00653621	1.2e-09
Hip circumference	420	rs1934394	1	49234677	C	G	0.0129993	0.00238257	4.90004e-08
Hip circumference	420	rs1955695	14	61021891	G	A	-0.0171244	0.00205855	8.9002e-17
Hip circumference	420	rs1982441	8	28021769	T	G	0.0170231	0.00296748	9.69996e-09
Hip circumference	420	rs2022050	11	64367651	A	G	-0.0208767	0.0027204	1.69981e-14
Hip circumference	420	rs2023211	14	62374092	C	T	0.0160386	0.00236158	1.10002e-11
Hip circumference	420	rs2032251	18	46721121	A	T	0.0114047	0.00199809	1.09999e-08
Hip circumference	420	rs211434	6	133611571	A	G	0.0131339	0.00214133	8.60003e-10
Hip circumference	420	rs2133292	12	103048184	T	C	0.0132297	0.00206557	1.5e-10
Hip circumference	420	rs2133561	5	139086651	T	A	-0.0181895	0.00206386	1.20005e-18
Hip circumference	420	rs2151248	1	170330098	C	G	-0.0149326	0.00224027	2.60016e-11
Hip circumference	420	rs2159437	17	68439660	G	A	0.0196241	0.00199751	8.9002e-23
Hip circumference	420	rs2172131	10	133978962	C	T	-0.0136895	0.00202029	1.20005e-11
Hip circumference	420	rs2178385	3	131753297	T	G	0.0185474	0.00213295	3.40017e-18
Hip circumference	420	rs2238435	16	4014282	G	C	0.0259551	0.00205177	1.10002e-36
Hip circumference	420	rs2238689	19	46178661	C	T	-0.0141655	0.00203741	3.59998e-12
Hip circumference	420	rs2253310	6	108888593	G	C	0.019536	0.00205623	2.09991e-21
Hip circumference	420	rs2270894	3	9975386	G	C	-0.0216431	0.00256793	3.50026e-17
Hip circumference	420	rs2288745	2	241728843	T	C	0.0136628	0.0021768	3.50002e-10
Hip circumference	420	rs2307111	5	75003678	C	T	-0.0285352	0.00203828	1.59993e-44
Hip circumference	420	rs2371767	3	64718258	C	G	0.0194135	0.00221849	2.09991e-18
Hip circumference	420	rs2371911	3	30065907	A	T	0.0131057	0.0019989	5.50047e-11
Hip circumference	420	rs2384054	2	25156773	C	T	0.0219057	0.0019869	2.90001e-28
Hip circumference	420	rs2479958	13	111984244	G	A	-0.0129914	0.00201927	1.2e-10
Hip circumference	420	rs2494196	1	219762581	A	C	0.0312737	0.00219937	6.89922e-46
Hip circumference	420	rs2499468	6	51809081	A	C	0.0131826	0.00209013	2.80001e-10
Hip circumference	420	rs253444	5	141793741	A	G	-0.0198245	0.00297188	2.49977e-11
Hip circumference	420	rs2568958	1	72765116	A	G	0.0206705	0.00202892	2.19989e-24
Hip circumference	420	rs2577955	15	42012178	T	C	-0.014667	0.00250536	4.79999e-09
Hip circumference	420	rs25849	16	2265071	G	C	0.019767	0.00220822	3.50026e-19
Hip circumference	420	rs2585526	13	78624080	G	A	0.0122667	0.00201131	1.09999e-09
Hip circumference	420	rs2593169	15	52224522	C	G	-0.0116309	0.00201784	8.19993e-09
Hip circumference	420	rs2606227	3	183536836	C	T	-0.0124349	0.00208271	2.39999e-09
Hip circumference	420	rs2642305	10	27909292	T	A	0.0113043	0.00206693	4.49997e-08
Hip circumference	420	rs2660241	16	4940023	C	T	0.0139138	0.00207299	1.9002e-11
Hip circumference	420	rs2678204	1	201800511	G	T	0.0196748	0.00209913	7.10068e-21
Hip circumference	420	rs273505	19	18217147	C	T	0.0128735	0.00202114	1.89998e-10
Hip circumference	420	rs2737263	8	116667539	T	G	-0.0236589	0.00222017	1.59993e-26
Hip circumference	420	rs2744956	6	34618937	C	T	0.0537577	0.00287012	2.80027e-78
Hip circumference	420	rs2814350	10	88008785	A	G	0.0138717	0.00220875	3.40001e-10
Hip circumference	420	rs2821226	1	203517292	G	A	0.015138	0.00200431	4.30031e-14
Hip circumference	420	rs28366156	6	31671498	C	T	-0.0265761	0.00295158	2.19989e-19
Hip circumference	420	rs28457680	15	58885035	A	T	0.0195227	0.00291985	2.29985e-11
Hip circumference	420	rs2861685	2	67837553	C	T	-0.0147772	0.0020154	2.29985e-13
Hip circumference	420	rs28711392	11	13349559	C	T	-0.0125224	0.00208379	1.89998e-09
Hip circumference	420	rs28778940	9	98298352	A	G	0.0151514	0.00212367	9.70063e-13
Hip circumference	420	rs287837	6	83430793	G	A	-0.013078	0.00200242	6.4998e-11
Hip circumference	420	rs28971796	4	49151982	G	A	-0.0151466	0.00227581	2.80027e-11
Hip circumference	420	rs2897968	12	46763686	A	G	0.0122759	0.00204428	1.89998e-09
Hip circumference	420	rs3012053	10	77293109	G	A	-0.0149707	0.00220858	1.20005e-11
Hip circumference	420	rs308911	2	86855977	G	A	-0.0142761	0.00220578	9.70063e-11
Hip circumference	420	rs310796	12	77453226	T	G	0.0121086	0.00214394	1.6e-08
Hip circumference	420	rs3110942	7	33003171	A	G	0.0127123	0.00199815	2e-10
Hip circumference	420	rs3116600	13	51107900	G	A	-0.0187688	0.00242539	1e-14
Hip circumference	420	rs314288	6	105434078	C	T	-0.0227112	0.00313819	4.60045e-13
Hip circumference	420	rs329118	5	133861663	T	C	-0.0163479	0.00201987	5.79963e-16
Hip circumference	420	rs33503	3	42427957	A	G	-0.017501	0.00251417	3.40017e-12
Hip circumference	420	rs340025	15	60908307	C	T	0.0127406	0.00202809	3.29997e-10
Hip circumference	420	rs34045894	10	33967489	A	G	0.0167547	0.00274706	1.09999e-09
Hip circumference	420	rs34223321	17	38352388	A	C	0.0140924	0.00217285	8.80035e-11
Hip circumference	420	rs34505073	13	50237255	A	G	0.0578935	0.00691223	5.50047e-17
Hip circumference	420	rs34517439	1	78450517	A	C	0.0454548	0.00307552	1.99986e-49
Hip circumference	420	rs34594435	7	72977249	T	C	0.0215785	0.00251186	8.60003e-18
Hip circumference	420	rs34629844	5	200829	G	A	0.0212952	0.00297607	8.30042e-13
Hip circumference	420	rs34656389	4	96153214	G	A	0.011297	0.00206647	4.60002e-08
Hip circumference	420	rs34765854	6	40368860	G	T	0.0193318	0.00217163	5.50047e-19
Hip circumference	420	rs34769775	15	80989172	T	C	-0.0141127	0.00218344	1e-10
Hip circumference	420	rs34772064	4	55495948	G	T	-0.0118736	0.00200309	3.09999e-09
Hip circumference	420	rs34811474	4	25408838	A	G	-0.0197929	0.00236244	5.40008e-17
Hip circumference	420	rs34840745	19	7183797	T	C	0.0166433	0.00227207	2.39994e-13
Hip circumference	420	rs34848742	4	123828042	G	T	-0.0143597	0.00243566	3.69999e-09
Hip circumference	420	rs35506085	11	2165576	A	G	-0.0204796	0.00258575	2.39994e-15
Hip circumference	420	rs35537311	17	71126150	T	C	-0.0147642	0.00205013	6.00067e-13
Hip circumference	420	rs35589824	3	181090035	C	T	0.022892	0.00411231	2.59998e-08
Hip circumference	420	rs35792595	8	14318616	A	T	0.0137734	0.00219158	3.29997e-10
Hip circumference	420	rs35882248	2	230627955	T	C	0.015668	0.00213778	2.29985e-13
Hip circumference	420	rs35910339	9	119394364	G	C	-0.0127042	0.00214217	2.99999e-09
Hip circumference	420	rs35917007	19	1849147	G	A	0.0147568	0.00199857	1.50003e-13
Hip circumference	420	rs35957544	8	73440371	T	G	-0.0192606	0.00202041	1.50003e-21
Hip circumference	420	rs36140	5	66164160	C	A	0.0148434	0.00207958	9.49948e-13
Hip circumference	420	rs365352	5	77401152	A	G	-0.0205385	0.0023126	6.59933e-19
Hip circumference	420	rs3730071	12	49168798	A	C	-0.0369877	0.00582042	2.1e-10
Hip circumference	420	rs3737992	1	33234128	A	G	-0.0215132	0.00265121	4.90004e-16
Hip circumference	420	rs3746759	20	61560004	G	T	-0.0144809	0.00246759	4.39997e-09
Hip circumference	420	rs3762988	5	32709653	T	C	0.0126504	0.0020481	6.49995e-10
Hip circumference	420	rs3807566	7	50564204	T	G	-0.0149491	0.00201199	1.10002e-13
Hip circumference	420	rs3810291	19	47569003	A	G	0.0227348	0.00212876	1.29987e-26
Hip circumference	420	rs3811951	5	95762477	G	A	0.0150182	0.00221148	1.10002e-11
Hip circumference	420	rs3814883	16	29994922	T	C	0.0250685	0.00200044	5.00035e-36
Hip circumference	420	rs3826408	17	7101292	T	C	0.0135888	0.00200083	1.10002e-11
Hip circumference	420	rs3845344	1	75001480	T	C	0.0138703	0.00203631	9.70063e-12
Hip circumference	420	rs3935190	17	79084367	A	G	-0.0141131	0.00201245	2.29985e-12
Hip circumference	420	rs394608	21	46581798	C	T	0.014611	0.00201006	3.59998e-13
Hip circumference	420	rs40071	5	107496102	C	T	-0.0174105	0.00260267	2.19989e-11
Hip circumference	420	rs4017425	3	44028764	T	C	-0.0118377	0.00199708	3.09999e-09
Hip circumference	420	rs41271299	6	19839415	T	C	0.0385388	0.00451044	1.29987e-17
Hip circumference	420	rs41273794	6	41755708	T	C	0.0191445	0.00220216	3.50026e-18
Hip circumference	420	rs41279738	1	110082551	G	T	0.0599712	0.00627445	1.20005e-21
Hip circumference	420	rs4240326	4	145839264	G	A	-0.0279318	0.0020006	2.70023e-44
Hip circumference	420	rs4253755	22	46615376	A	G	0.0211316	0.00300303	1.99986e-12
Hip circumference	420	rs429343	2	147903382	G	A	-0.0121964	0.00201501	1.40001e-09
Hip circumference	420	rs4310395	1	232795105	G	A	0.0122183	0.00200242	1e-09
Hip circumference	420	rs4339309	5	22208931	G	A	0.0179021	0.00315246	1.40001e-08
Hip circumference	420	rs4350264	10	70242946	A	G	-0.0219738	0.00359903	1e-09
Hip circumference	420	rs4467770	6	12086826	A	G	0.0158784	0.00225367	1.80011e-12
Hip circumference	420	rs4476935	7	112987650	T	C	-0.0128732	0.00201066	1.5e-10
Hip circumference	420	rs4477562	13	54104968	T	C	0.0292203	0.00300396	2.29985e-22
Hip circumference	420	rs4486868	15	99472734	C	T	-0.011105	0.00201104	3.40001e-08
Hip circumference	420	rs4567604	13	59204270	T	G	-0.0166838	0.00253879	5.00035e-11
Hip circumference	420	rs4589131	1	161167698	G	T	-0.0117346	0.00202078	6.4e-09
Hip circumference	420	rs4613074	16	19942527	C	T	-0.0170225	0.00256625	3.29989e-11
Hip circumference	420	rs463376	19	34318210	A	G	0.0119932	0.0019975	1.89998e-09
Hip circumference	420	rs4671328	2	58935282	G	T	-0.0163116	0.00201469	5.70033e-16
Hip circumference	420	rs4678016	3	123101981	T	C	0.0115138	0.00206489	2.5e-08
Hip circumference	420	rs475390	1	41570459	A	G	-0.0140664	0.00238863	3.89996e-09
Hip circumference	420	rs4790292	17	1824305	A	C	-0.0261893	0.00277723	4.10015e-21
Hip circumference	420	rs4792716	17	15943144	G	A	0.0145605	0.00201188	4.60045e-13
Hip circumference	420	rs4800490	18	21126081	C	A	-0.023172	0.00199562	3.59998e-31
Hip circumference	420	rs4820346	22	39125074	G	C	-0.0130489	0.00217064	1.79999e-09
Hip circumference	420	rs483465	3	136047977	G	A	0.0154934	0.00229726	1.50003e-11
Hip circumference	420	rs4843158	15	84471636	C	G	0.0218462	0.00214891	2.80027e-24
Hip circumference	420	rs4870057	6	152171898	G	A	0.0126926	0.00212695	2.39999e-09
Hip circumference	420	rs4897174	6	126597388	A	T	0.0176726	0.00306894	8.50002e-09
Hip circumference	420	rs4909309	8	135619272	C	T	-0.0173539	0.00203923	1.69981e-17
Hip circumference	420	rs4962424	10	126730214	A	T	0.0155846	0.00212749	2.39994e-13
Hip circumference	420	rs4963975	12	26443030	A	G	-0.0187917	0.00232365	6.09958e-16
Hip circumference	420	rs4970946	1	150453242	G	A	0.0141191	0.00240909	4.60002e-09
Hip circumference	420	rs4976994	8	143373494	G	A	0.0128387	0.00200503	1.5e-10
Hip circumference	420	rs4985407	16	70285901	G	A	0.0153026	0.00199743	1.80011e-14
Hip circumference	420	rs522110	10	99772885	G	A	0.0181191	0.0020069	1.69981e-19
Hip circumference	420	rs543874	1	177889480	G	A	0.0453641	0.00246182	8.00018e-76
Hip circumference	420	rs551935	11	30500832	G	T	-0.016925	0.00200492	3.10027e-17
Hip circumference	420	rs55707359	11	46159333	G	T	0.0458291	0.00818888	2.19999e-08
Hip circumference	420	rs55726687	12	991306	A	G	0.0218167	0.00244465	4.49987e-19
Hip circumference	420	rs56094641	16	53806453	G	A	0.0616325	0.00203052	1e-200
Hip circumference	420	rs56097510	15	51533478	G	C	0.0137125	0.00199793	6.70039e-12
Hip circumference	420	rs56288810	17	52931737	G	A	0.0136147	0.00244829	2.69998e-08
Hip circumference	420	rs56399737	13	33381721	T	C	-0.0118202	0.00201255	4.30002e-09
Hip circumference	420	rs57222629	4	82195346	C	G	0.0138153	0.0021564	1.5e-10
Hip circumference	420	rs57235969	2	204105403	T	C	0.0124617	0.00199957	4.60002e-10
Hip circumference	420	rs57636386	18	58048295	C	T	-0.0350845	0.0036118	2.60016e-22
Hip circumference	420	rs57989773	6	100629078	C	T	0.021874	0.00238057	4.00037e-20
Hip circumference	420	rs58584712	2	112249583	A	G	0.0169765	0.0024357	3.19963e-12
Hip circumference	420	rs58862095	7	75081418	T	C	-0.0181051	0.00202425	3.69999e-19
Hip circumference	420	rs59227842	11	43692423	G	A	0.0210227	0.00217036	3.40017e-22
Hip circumference	420	rs60226453	1	203489683	T	C	0.0162724	0.00260018	3.89996e-10
Hip circumference	420	rs6066104	20	45530530	T	C	0.0192833	0.00213455	1.69981e-19
Hip circumference	420	rs6142059	20	32544327	C	T	0.0149966	0.00200021	6.4998e-14
Hip circumference	420	rs614520	11	65664006	A	G	-0.0130274	0.00212026	8e-10
Hip circumference	420	rs61898343	11	120182926	C	G	-0.0172263	0.00280059	7.69999e-10
Hip circumference	420	rs61941722	12	97555085	A	G	0.0155992	0.00256577	1.2e-09
Hip circumference	420	rs61969510	13	86484025	C	T	0.0128445	0.00224311	1e-08
Hip circumference	420	rs61992671	14	101531854	G	A	-0.0151753	0.00208557	3.40017e-13
Hip circumference	420	rs62070648	17	29210595	A	G	-0.0199439	0.0022501	7.8001e-19
Hip circumference	420	rs62107261	2	422144	C	T	-0.0808476	0.00465016	1.10002e-67
Hip circumference	420	rs62246311	3	9498143	A	G	0.0221762	0.00328229	1.39991e-11
Hip circumference	420	rs62301134	4	68441583	C	T	-0.013638	0.00226745	1.79999e-09
Hip circumference	420	rs62396185	6	26180634	C	G	-0.0346069	0.00227012	1.80011e-52
Hip circumference	420	rs62425398	6	166416028	A	C	0.0248634	0.00324644	1.9002e-14
Hip circumference	420	rs62515438	8	57161608	G	T	0.0150395	0.00237712	2.5e-10
Hip circumference	420	rs643499	11	121938945	C	T	0.0119575	0.00204369	4.90004e-09
Hip circumference	420	rs6438656	3	121485239	A	G	-0.0119598	0.0020673	7.19996e-09
Hip circumference	420	rs6449533	5	60722644	C	T	-0.0123311	0.00207157	2.59998e-09
Hip circumference	420	rs6465828	7	77421817	T	G	0.0163908	0.00199173	1.9002e-16
Hip circumference	420	rs6470771	8	130743726	C	A	-0.0154459	0.00265349	5.80003e-09
Hip circumference	420	rs6545714	2	59307725	A	G	-0.0158267	0.00203362	7.10068e-15
Hip circumference	420	rs6567160	18	57829135	C	T	0.0523537	0.00236068	5.70164e-109
Hip circumference	420	rs6575340	14	94023972	A	G	0.0184545	0.00207818	6.70039e-19
Hip circumference	420	rs6597975	11	838842	G	C	0.0122921	0.00201118	9.80009e-10
Hip circumference	420	rs6598540	15	99230191	G	A	-0.0147876	0.00223088	3.40017e-11
Hip circumference	420	rs6606686	12	110903380	C	G	-0.0165692	0.00213651	8.80035e-15
Hip circumference	420	rs66679256	4	18351898	T	C	0.0149901	0.00200438	7.50067e-14
Hip circumference	420	rs6669341	1	47678458	G	A	-0.0151291	0.00201544	6.09958e-14
Hip circumference	420	rs667515	11	69449076	C	G	-0.0141684	0.00205316	5.19996e-12
Hip circumference	420	rs6712653	2	242534233	T	C	0.0160637	0.00273635	4.30002e-09
Hip circumference	420	rs6744646	2	628504	G	A	0.0500537	0.00263558	1.99986e-80
Hip circumference	420	rs6745626	2	181436641	T	C	0.0139294	0.00202493	6.00067e-12
Hip circumference	420	rs6747657	2	112003163	A	G	0.0129341	0.00220754	4.70002e-09
Hip circumference	420	rs675162	6	160776325	G	A	0.0180079	0.00199495	1.80011e-19
Hip circumference	420	rs67560975	17	47142930	C	T	0.0210956	0.00312397	1.50003e-11
Hip circumference	420	rs6821305	4	122713863	C	A	0.0148966	0.00203236	2.29985e-13
Hip circumference	420	rs6840236	4	56289785	C	T	0.0169824	0.00199864	1.9002e-17
Hip circumference	420	rs6868125	5	164472399	T	C	-0.0119493	0.00198836	1.89998e-09
Hip circumference	420	rs6946415	7	150684548	G	A	0.0158826	0.00206409	1.39991e-14
Hip circumference	420	rs6958365	7	33955171	T	C	-0.0115375	0.00203582	1.5e-08
Hip circumference	420	rs6973700	7	1856669	G	A	-0.0157823	0.00246577	1.5e-10
Hip circumference	420	rs698147	5	3513485	G	A	-0.0121448	0.00200109	1.29999e-09
Hip circumference	420	rs7002088	8	10494738	C	A	0.0137173	0.00200556	7.89951e-12
Hip circumference	420	rs7034554	9	37081301	G	A	-0.012422	0.0020595	1.6e-09
Hip circumference	420	rs7038943	9	120377178	C	T	-0.0121087	0.00210372	8.60003e-09
Hip circumference	420	rs705165	10	125256095	T	G	0.0148091	0.00230698	1.40001e-10
Hip circumference	420	rs7094073	10	75704501	T	C	0.0163482	0.00273496	2.30001e-09
Hip circumference	420	rs7111235	11	133658661	C	T	0.0115415	0.00200364	8.40001e-09
Hip circumference	420	rs7124681	11	47529947	A	C	0.0205032	0.00202231	3.69999e-24
Hip circumference	420	rs7132908	12	50263148	A	G	0.0257741	0.00204901	2.80027e-36
Hip circumference	420	rs71413981	14	23774916	A	G	0.021194	0.00271023	5.30029e-15
Hip circumference	420	rs7171864	15	73227249	A	G	0.0161986	0.00211572	1.9002e-14
Hip circumference	420	rs7218014	17	65832016	C	T	0.0207669	0.00251132	1.29987e-16
Hip circumference	420	rs7248205	19	10770305	T	C	-0.0161199	0.00204315	2.99985e-15
Hip circumference	420	rs7257083	19	33943986	A	G	0.0162612	0.0022051	1.69981e-13
Hip circumference	420	rs72634826	1	1601052	A	G	-0.0153317	0.00229923	2.60016e-11
Hip circumference	420	rs72656010	8	57122215	C	T	-0.0252479	0.00295341	1.20005e-17
Hip circumference	420	rs72681698	14	51207741	C	T	-0.0586338	0.00968406	1.40001e-09
Hip circumference	420	rs7274811	20	32333181	T	G	-0.01951	0.00227858	1.10002e-17
Hip circumference	420	rs72756476	9	95453880	C	T	-0.0192477	0.00287344	2.09991e-11
Hip circumference	420	rs72801843	16	53508802	A	T	0.0186789	0.00217211	8.00018e-18
Hip circumference	420	rs72877553	6	76215658	C	T	0.0179352	0.00325597	3.59998e-08
Hip circumference	420	rs72959041	6	127454893	A	G	-0.0662534	0.00466657	9.49948e-46
Hip circumference	420	rs73052033	3	185828465	C	T	-0.0208103	0.00256783	5.30029e-16
Hip circumference	420	rs73175572	3	185490184	G	A	0.0282075	0.00319248	1e-18
Hip circumference	420	rs73197346	21	36770189	C	T	-0.017972	0.00296156	1.29999e-09
Hip circumference	420	rs73213484	4	28489339	T	A	-0.0207006	0.00286036	4.60045e-13
Hip circumference	420	rs7365	11	93211764	G	A	-0.0110939	0.00199385	2.59998e-08
Hip circumference	420	rs73650963	9	93943033	C	T	-0.0202138	0.00323376	4.09996e-10
Hip circumference	420	rs7372674	3	196149165	A	C	0.014356	0.00207575	4.60045e-12
Hip circumference	420	rs743572	10	104597152	G	A	0.0151185	0.00205743	1.99986e-13
Hip circumference	420	rs7442885	5	87682877	G	C	-0.0198682	0.00243204	3.10027e-16
Hip circumference	420	rs7460093	8	144876159	A	G	0.0136639	0.0020144	1.20005e-11
Hip circumference	420	rs74749286	11	14322359	A	G	0.0258963	0.00323591	1.20005e-15
Hip circumference	420	rs7498665	16	28883241	G	A	0.0317857	0.00203647	6.4003e-55
Hip circumference	420	rs750090	4	152931436	C	T	-0.0132955	0.00210095	2.5e-10
Hip circumference	420	rs7519259	1	66434743	A	G	0.0141441	0.00200058	1.50003e-12
Hip circumference	420	rs7523668	1	42408159	A	G	-0.0137199	0.00200928	8.60003e-12
Hip circumference	420	rs754635	3	42305131	G	C	0.0205698	0.00313573	5.40008e-11
Hip circumference	420	rs75543804	2	111900904	T	G	-0.039612	0.00565579	2.49977e-12
Hip circumference	420	rs756717	16	72996162	A	G	-0.0140302	0.00206015	9.70063e-12
Hip circumference	420	rs7570446	2	193801010	A	C	0.0110158	0.00199439	3.29997e-08
Hip circumference	420	rs7571496	2	6169351	G	A	-0.0138156	0.00227445	1.2e-09
Hip circumference	420	rs7582359	2	55286681	A	G	-0.0135492	0.00212104	1.7e-10
Hip circumference	420	rs76082446	3	71624342	A	G	0.0165859	0.00273232	1.29999e-09
Hip circumference	420	rs7632381	3	141106063	C	T	0.0270429	0.00200044	1.20005e-41
Hip circumference	420	rs76577501	7	26756958	A	G	0.0211204	0.00357554	3.50002e-09
Hip circumference	420	rs765874	6	143185557	A	T	-0.0168012	0.0019903	3.10027e-17
Hip circumference	420	rs76647086	1	23429461	T	G	-0.0202229	0.00260327	8.00018e-15
Hip circumference	420	rs76798800	1	154994978	T	G	0.0244232	0.00225319	2.19989e-27
Hip circumference	420	rs76895963	12	4384844	G	T	0.0856032	0.00771842	1.39991e-28
Hip circumference	420	rs7695177	4	89737558	G	C	-0.0151527	0.00199491	3.10027e-14
Hip circumference	420	rs7696175	4	38820986	C	T	0.0136068	0.00200383	1.10002e-11
Hip circumference	420	rs7707394	5	74472939	A	G	-0.0184703	0.002075	5.50047e-19
Hip circumference	420	rs7708584	5	153543466	G	A	-0.013196	0.00201087	5.30029e-11
Hip circumference	420	rs7740107	6	130374461	A	T	-0.0236486	0.00225676	1.10002e-25
Hip circumference	420	rs7793674	7	3128340	C	A	0.019239	0.00284373	1.29987e-11
Hip circumference	420	rs779655	5	170495158	C	G	0.0143261	0.00224052	1.6e-10
Hip circumference	420	rs7805441	7	78121458	T	C	0.0126844	0.00200504	2.5e-10
Hip circumference	420	rs78058190	2	219699999	A	G	-0.0348265	0.00512402	1.10002e-11
Hip circumference	420	rs7824785	8	128114710	T	C	-0.0369746	0.00551665	2.09991e-11
Hip circumference	420	rs7864465	9	133808080	A	G	-0.0110794	0.00200561	3.29997e-08
Hip circumference	420	rs7893571	10	16750129	T	G	0.0138381	0.00211863	6.4998e-11
Hip circumference	420	rs7903146	10	114758349	T	C	-0.0214133	0.00219381	1.69981e-22
Hip circumference	420	rs7944782	11	130795698	G	T	0.0129576	0.0020033	9.8992e-11
Hip circumference	420	rs7952436	11	67024534	T	C	-0.0354571	0.00363182	1.59993e-22
Hip circumference	420	rs7996639	13	97019090	A	G	0.0137138	0.00201868	1.10002e-11
Hip circumference	420	rs8007429	14	35366743	A	G	0.0187533	0.0029864	3.40001e-10
Hip circumference	420	rs8030456	15	68076856	T	C	-0.0247721	0.00237863	2.09991e-25
Hip circumference	420	rs8132129	21	17400916	T	C	-0.015922	0.00259474	8.40001e-10
Hip circumference	420	rs8133137	21	40290503	G	A	0.0157777	0.00211541	8.80035e-14
Hip circumference	420	rs815163	1	190294726	C	T	-0.0168978	0.00200258	3.19963e-17
Hip circumference	420	rs852042	20	17091233	G	A	-0.0153695	0.00233046	4.30031e-11
Hip circumference	420	rs852983	5	142712064	A	G	-0.0118657	0.00199745	2.80001e-09
Hip circumference	420	rs866006	5	112176559	G	T	-0.0120595	0.00204995	4e-09
Hip circumference	420	rs882378	12	133374682	C	A	0.0152549	0.00216702	1.9002e-12
Hip circumference	420	rs897186	3	93985100	G	A	-0.0160621	0.00199856	9.20026e-16
Hip circumference	420	rs9284814	3	88273071	A	G	0.0230203	0.00311527	1.50003e-13
Hip circumference	420	rs9378684	6	2110941	T	C	0.018067	0.00250737	5.79963e-13
Hip circumference	420	rs9385385	6	126122280	T	C	0.012816	0.00201537	2e-10
Hip circumference	420	rs9512696	13	28012527	G	A	0.0172114	0.00211114	3.59998e-16
Hip circumference	420	rs9513018	13	28640563	T	G	-0.0112355	0.00205443	4.49997e-08
Hip circumference	420	rs9611160	22	39747418	A	G	0.02181	0.00379077	8.70001e-09
Hip circumference	420	rs968379	2	172401050	T	C	-0.0187833	0.00237244	2.39994e-15
Hip circumference	420	rs9764678	5	118726662	C	T	0.0161285	0.00225012	7.59976e-13
Hip circumference	420	rs9788550	14	29681138	C	G	-0.0214137	0.00232004	2.70023e-20
Hip circumference	420	rs9830592	3	104631603	A	C	0.0138364	0.00201841	7.10068e-12
Hip circumference	420	rs9843653	3	49920571	C	T	0.0183267	0.00199203	3.59998e-20
Hip circumference	420	rs9845755	3	129329566	T	A	0.027361	0.0024977	6.29941e-28
Hip circumference	420	rs9850529	3	148776611	A	G	0.0114818	0.00209898	4.49997e-08
Hip circumference	420	rs987237	6	50803050	G	A	0.0344542	0.00259141	2.49977e-40
Hip circumference	420	rs9876664	3	85806313	T	G	-0.0143788	0.00205893	2.90001e-12
Hip circumference	420	rs9951619	18	56882326	G	T	0.0138525	0.00237634	5.60003e-09
Hip circumference	420	rs9955276	18	1839339	T	C	0.0175048	0.00285239	8.40001e-10
Hip circumference	420	rs9967287	18	63350718	T	G	0.0141454	0.00230082	7.79992e-10
Hip circumference	420	rs9967367	18	42606091	T	C	-0.0174208	0.00220445	2.70023e-15
Hip circumference	420	rs998584	6	43757896	A	C	-0.0222736	0.00199467	5.90065e-29
Trunk fat mass	422	rs10050620	5	63927239	T	C	-0.0128292	0.00215065	2.39999e-09
Trunk fat mass	422	rs10071662	5	133840929	T	C	-0.01415	0.00235657	1.89998e-09
Trunk fat mass	422	rs10099330	8	143383694	G	A	0.0124946	0.00202644	7.00003e-10
Trunk fat mass	422	rs10100245	8	77226919	A	G	0.0206628	0.00203394	2.99985e-24
Trunk fat mass	422	rs10116857	9	16595649	A	C	-0.0255097	0.0041896	1.09999e-09
Trunk fat mass	422	rs10117799	9	103084560	C	A	0.0163768	0.00216445	3.80014e-14
Trunk fat mass	422	rs1013293	1	62570321	A	G	-0.0205271	0.00203614	6.70039e-24
Trunk fat mass	422	rs1013402	11	27712381	G	A	0.0276717	0.00215953	1.39991e-37
Trunk fat mass	422	rs10141106	14	59348019	G	A	0.0149665	0.00221412	1.39991e-11
Trunk fat mass	422	rs10146997	14	79945162	G	A	0.0273819	0.00242675	1.59993e-29
Trunk fat mass	422	rs10172196	2	36780549	A	G	0.0211599	0.00218675	3.80014e-22
Trunk fat mass	422	rs10187101	2	50742227	T	C	-0.0132445	0.00208883	2.30001e-10
Trunk fat mass	422	rs1020048	9	86666993	C	A	-0.0142688	0.00259232	3.69999e-08
Trunk fat mass	422	rs10257197	7	76569775	G	A	-0.0153431	0.00276828	2.99999e-08
Trunk fat mass	422	rs10411932	19	3470264	C	T	0.0116891	0.00203056	8.60003e-09
Trunk fat mass	422	rs10423928	19	46182304	A	T	-0.0310004	0.00254536	4.00037e-34
Trunk fat mass	422	rs1049193	12	53873844	C	G	-0.0150024	0.00267907	2.1e-08
Trunk fat mass	422	rs10499014	6	97947755	G	C	-0.0130019	0.00228401	1.29999e-08
Trunk fat mass	422	rs10510025	10	118650996	T	C	0.0171797	0.00234254	2.19989e-13
Trunk fat mass	422	rs10510998	3	70516421	A	G	0.0114296	0.00204222	2.19999e-08
Trunk fat mass	422	rs10513935	18	1660497	A	G	-0.0120413	0.00220101	4.49997e-08
Trunk fat mass	422	rs1056441	20	62370349	C	T	0.01591	0.00215575	1.59993e-13
Trunk fat mass	422	rs10755150	4	6509809	G	A	0.0116144	0.00201982	8.9e-09
Trunk fat mass	422	rs10756798	9	16739763	T	C	-0.0161938	0.0021025	1.29987e-14
Trunk fat mass	422	rs10770294	12	18124292	A	G	-0.0146232	0.00237647	7.59994e-10
Trunk fat mass	422	rs1078455	3	108129348	C	T	0.013663	0.00219263	4.60002e-10
Trunk fat mass	422	rs10788797	1	151003071	A	G	-0.0191561	0.00309429	5.99998e-10
Trunk fat mass	422	rs10795422	10	16759312	G	A	0.0147414	0.00217967	1.39991e-11
Trunk fat mass	422	rs10799778	1	23313353	G	T	-0.0188406	0.00269932	2.99985e-12
Trunk fat mass	422	rs10829612	10	131452382	T	C	-0.0121135	0.00212375	1.2e-08
Trunk fat mass	422	rs10829935	10	132954449	T	C	-0.0149766	0.0024629	1.2e-09
Trunk fat mass	422	rs10887578	10	88096047	C	G	0.0138374	0.00202706	8.69961e-12
Trunk fat mass	422	rs10915846	1	225711187	A	G	-0.014849	0.00225759	4.79954e-11
Trunk fat mass	422	rs10938398	4	45186139	A	G	0.0273609	0.00203463	3.19963e-41
Trunk fat mass	422	rs10984732	9	122629070	T	C	0.0203184	0.00333421	1.09999e-09
Trunk fat mass	422	rs10999456	10	72413827	T	C	0.0182904	0.00228264	1.10002e-15
Trunk fat mass	422	rs11023199	11	14394258	G	A	-0.0125017	0.00210702	2.99999e-09
Trunk fat mass	422	rs11030016	11	27487992	T	C	0.0172601	0.00230088	6.29941e-14
Trunk fat mass	422	rs11042030	11	8690718	C	T	-0.0204776	0.0022565	1.10002e-19
Trunk fat mass	422	rs11075256	16	15187912	C	G	-0.0128701	0.0022118	5.89997e-09
Trunk fat mass	422	rs11075263	16	9367090	T	C	-0.0136734	0.00249944	4.49997e-08
Trunk fat mass	422	rs11105842	12	91243910	A	G	-0.0140261	0.00209924	2.39994e-11
Trunk fat mass	422	rs11119208	1	209211968	G	A	-0.0122246	0.00206331	3.09999e-09
Trunk fat mass	422	rs111258054	11	134611390	T	C	0.0169373	0.0026373	1.29999e-10
Trunk fat mass	422	rs11135450	5	95554016	G	A	0.0156959	0.00214766	2.70023e-13
Trunk fat mass	422	rs11150745	17	78757626	G	A	-0.0191243	0.00216983	1.20005e-18
Trunk fat mass	422	rs11152135	18	56883278	C	G	0.0141979	0.0023756	2.30001e-09
Trunk fat mass	422	rs11165643	1	96924097	T	C	0.0206292	0.00204156	5.30029e-24
Trunk fat mass	422	rs1118151	2	218280418	G	T	0.0125778	0.00224748	2.19999e-08
Trunk fat mass	422	rs111942358	2	242568017	C	G	0.0162674	0.0028012	6.29999e-09
Trunk fat mass	422	rs11205303	1	149906413	C	T	0.0302577	0.00204662	1.9002e-49
Trunk fat mass	422	rs11208779	1	66417145	C	G	0.0144437	0.00201757	8.10028e-13
Trunk fat mass	422	rs113603865	1	39564930	T	C	0.0173395	0.00247321	2.39994e-12
Trunk fat mass	422	rs113866544	17	46270606	C	T	0.0356627	0.00400267	5.10035e-19
Trunk fat mass	422	rs114295766	3	99356361	T	A	-0.0240119	0.0041989	1.09999e-08
Trunk fat mass	422	rs1147346	9	132213552	G	A	-0.0126794	0.00210536	1.7e-09
Trunk fat mass	422	rs11538	22	18220831	G	A	0.0165054	0.00267423	6.69993e-10
Trunk fat mass	422	rs1159974	6	126090277	C	T	0.0137272	0.00201199	8.9002e-12
Trunk fat mass	422	rs11603984	11	85238368	T	G	-0.0191278	0.0029501	8.9002e-11
Trunk fat mass	422	rs1160543	2	100832182	T	C	-0.0182334	0.00204938	5.70033e-19
Trunk fat mass	422	rs11619393	13	20262266	C	T	0.0162548	0.00286626	1.40001e-08
Trunk fat mass	422	rs11630647	15	99240947	A	G	-0.0170412	0.0023231	2.19989e-13
Trunk fat mass	422	rs11664848	18	42575661	G	C	0.0139205	0.00213748	7.39946e-11
Trunk fat mass	422	rs11709402	3	131551027	G	A	0.0206103	0.00225058	5.30029e-20
Trunk fat mass	422	rs117113213	20	39165692	A	G	-0.0345185	0.00574091	1.79999e-09
Trunk fat mass	422	rs117176448	8	27261138	G	C	0.0231932	0.00341437	1.10002e-11
Trunk fat mass	422	rs117342986	16	54267868	T	C	0.0387908	0.00658806	3.89996e-09
Trunk fat mass	422	rs117755721	17	11881356	A	G	-0.0356915	0.00608795	4.60002e-09
Trunk fat mass	422	rs11778934	8	116551405	G	C	-0.0131488	0.0020268	8.69961e-11
Trunk fat mass	422	rs11779446	8	23388326	G	A	-0.0215957	0.00274875	3.90032e-15
Trunk fat mass	422	rs11782074	8	142617096	T	G	0.0150935	0.00210564	7.59976e-13
Trunk fat mass	422	rs1182199	7	2862542	A	C	-0.0251583	0.00219015	1.50003e-30
Trunk fat mass	422	rs11856579	15	78012688	A	G	-0.013512	0.00228124	3.2e-09
Trunk fat mass	422	rs11870618	17	47124025	A	G	0.0187398	0.00297714	3.09999e-10
Trunk fat mass	422	rs12072739	1	98315893	G	A	0.0174347	0.00241174	4.90004e-13
Trunk fat mass	422	rs12103006	16	24726237	G	A	0.0166678	0.00203655	2.70023e-16
Trunk fat mass	422	rs12119170	1	42856160	T	C	0.0117094	0.00203095	8.10009e-09
Trunk fat mass	422	rs12144626	1	47670525	C	T	-0.0152975	0.00204219	6.79986e-14
Trunk fat mass	422	rs1218822	13	28011963	A	G	0.016103	0.00213351	4.40048e-14
Trunk fat mass	422	rs12218858	10	126474200	T	C	0.014548	0.00203776	9.3994e-13
Trunk fat mass	422	rs12251016	10	21821918	T	A	0.0205532	0.00212136	3.40017e-22
Trunk fat mass	422	rs1229984	4	100239319	C	T	0.0402071	0.0061083	4.60045e-11
Trunk fat mass	422	rs12316080	12	124438217	T	C	0.0191693	0.00213132	2.39994e-19
Trunk fat mass	422	rs12451882	17	42301922	T	C	0.0160607	0.00217224	1.39991e-13
Trunk fat mass	422	rs12459965	19	18452195	T	C	-0.0165243	0.00228622	4.90004e-13
Trunk fat mass	422	rs12461902	19	30265235	A	G	0.0198237	0.00216399	5.19996e-20
Trunk fat mass	422	rs12475388	2	27039792	A	G	-0.0146418	0.00202114	4.30031e-13
Trunk fat mass	422	rs12538435	7	71437104	G	A	-0.0163051	0.00229096	1.10002e-12
Trunk fat mass	422	rs12601535	17	27441077	G	C	-0.0117768	0.0020193	5.49997e-09
Trunk fat mass	422	rs12613191	2	41635048	G	A	0.0116493	0.00209528	2.69998e-08
Trunk fat mass	422	rs12722976	1	103345744	G	C	-0.0131235	0.00201522	7.39946e-11
Trunk fat mass	422	rs12724928	1	113128931	C	T	-0.0211846	0.00248818	1.69981e-17
Trunk fat mass	422	rs12869627	13	99120452	A	G	-0.0149552	0.00222197	1.69981e-11
Trunk fat mass	422	rs12881629	14	101146413	G	A	0.0221439	0.0036579	1.40001e-09
Trunk fat mass	422	rs12890931	14	69753369	G	T	0.0138449	0.00211073	5.40008e-11
Trunk fat mass	422	rs12921077	16	66739515	A	G	0.0125452	0.00214534	5e-09
Trunk fat mass	422	rs12926311	16	406427	C	G	-0.0132752	0.00211463	3.40001e-10
Trunk fat mass	422	rs13008033	2	142293511	G	A	-0.0149265	0.00258291	7.49998e-09
Trunk fat mass	422	rs13056230	22	48874310	T	C	0.0118941	0.00203964	5.49997e-09
Trunk fat mass	422	rs13084608	3	25316406	A	G	-0.0221592	0.00299323	1.29987e-13
Trunk fat mass	422	rs13106087	4	145566864	C	T	0.0260317	0.00267798	2.49977e-22
Trunk fat mass	422	rs13107325	4	103188709	T	C	0.0378784	0.00382747	4.30031e-23
Trunk fat mass	422	rs13156484	5	122653399	A	G	-0.0137782	0.00203637	1.29987e-11
Trunk fat mass	422	rs13160735	5	144485978	A	G	0.0144825	0.00216355	2.19989e-11
Trunk fat mass	422	rs13191298	6	70010225	G	A	0.0188777	0.00307259	8.10009e-10
Trunk fat mass	422	rs13218383	6	120173501	G	C	-0.0153513	0.00213163	5.90065e-13
Trunk fat mass	422	rs13292699	9	15910044	C	A	-0.0228981	0.00203663	2.49977e-29
Trunk fat mass	422	rs1329733	9	92208227	G	A	0.0132245	0.00202243	6.20012e-11
Trunk fat mass	422	rs13333747	16	2175373	C	T	-0.0226881	0.0026201	4.70002e-18
Trunk fat mass	422	rs1336486	13	40784814	G	T	0.0153966	0.00215048	8.10028e-13
Trunk fat mass	422	rs13389219	2	165528876	T	C	0.0192427	0.0020557	7.89951e-21
Trunk fat mass	422	rs13598	15	48702457	A	C	0.0168615	0.0030365	2.80001e-08
Trunk fat mass	422	rs143281807	4	145951966	C	T	-0.0350054	0.00481383	3.50026e-13
Trunk fat mass	422	rs1436348	3	104612668	G	A	0.0132309	0.00203943	8.69961e-11
Trunk fat mass	422	rs1440286	11	12809152	A	G	0.0130775	0.00205095	1.79999e-10
Trunk fat mass	422	rs1441264	13	79580919	A	G	0.0166684	0.00209777	1.9002e-15
Trunk fat mass	422	rs1446585	2	136407479	G	A	-0.015505	0.00229163	1.29987e-11
Trunk fat mass	422	rs1454687	3	94038085	G	C	-0.018439	0.00201122	4.79954e-20
Trunk fat mass	422	rs1458156	12	41887940	T	C	0.0140889	0.00201656	2.80027e-12
Trunk fat mass	422	rs147730268	12	123024476	T	G	-0.0453198	0.00365005	2.09991e-35
Trunk fat mass	422	rs1480474	12	66326943	G	A	-0.017637	0.00204561	6.59933e-18
Trunk fat mass	422	rs149457	5	107438057	T	C	-0.0168956	0.00268724	3.2e-10
Trunk fat mass	422	rs1503526	5	63020706	C	T	0.0141792	0.00201442	1.9002e-12
Trunk fat mass	422	rs1506285	3	30068158	A	G	0.0136578	0.00201916	1.29987e-11
Trunk fat mass	422	rs154001	5	127685135	T	C	0.0120619	0.00215342	2.1e-08
Trunk fat mass	422	rs1568488	3	153657951	C	G	0.0179281	0.00206529	3.90032e-18
Trunk fat mass	422	rs16916303	9	30823761	G	A	-0.0185895	0.00313763	3.09999e-09
Trunk fat mass	422	rs16934748	10	33970319	C	T	0.0177793	0.00282169	2.99999e-10
Trunk fat mass	422	rs16996657	20	15816236	C	T	0.0203388	0.00303048	1.9002e-11
Trunk fat mass	422	rs17024393	1	110154688	C	T	0.0675854	0.0063465	1.80011e-26
Trunk fat mass	422	rs17047234	2	56013061	C	A	-0.0172539	0.00240808	7.8001e-13
Trunk fat mass	422	rs17055384	13	59285126	T	C	-0.0178566	0.00261964	9.30037e-12
Trunk fat mass	422	rs17055653	5	157918528	A	C	0.016739	0.0021804	1.59993e-14
Trunk fat mass	422	rs17115183	14	30137407	T	C	0.0145069	0.00206336	2.09991e-12
Trunk fat mass	422	rs17115481	5	153358226	A	G	-0.0145619	0.00227237	1.5e-10
Trunk fat mass	422	rs1724557	4	137094048	A	C	-0.0158319	0.00205467	1.29987e-14
Trunk fat mass	422	rs17411781	7	112949077	A	T	0.0179357	0.00213793	4.90004e-17
Trunk fat mass	422	rs17668356	3	61208619	G	C	-0.0202596	0.0028463	1.10002e-12
Trunk fat mass	422	rs17704028	7	95140031	T	C	-0.0180092	0.00284766	2.5e-10
Trunk fat mass	422	rs17770336	9	28414625	T	C	0.0209975	0.00215153	1.69981e-22
Trunk fat mass	422	rs1782508	11	30243795	G	C	-0.0148817	0.00211696	2.09991e-12
Trunk fat mass	422	rs1788808	18	21090023	G	A	-0.0246751	0.00202071	2.70023e-34
Trunk fat mass	422	rs1799507	12	16427314	A	G	0.0158135	0.00287436	3.79997e-08
Trunk fat mass	422	rs1801282	3	12393125	G	C	0.0348448	0.00309239	1.9002e-29
Trunk fat mass	422	rs1808629	8	73435964	A	G	-0.0228434	0.00217831	9.8992e-26
Trunk fat mass	422	rs1861410	2	58933591	T	C	-0.0196311	0.00202848	3.69999e-22
Trunk fat mass	422	rs1870339	4	89727656	C	G	-0.0137942	0.00201461	7.50067e-12
Trunk fat mass	422	rs1916039	11	122750426	G	A	0.0158894	0.00233002	9.09913e-12
Trunk fat mass	422	rs197422	1	112317512	A	C	0.0116002	0.00207066	2.1e-08
Trunk fat mass	422	rs2002023	10	76848524	T	C	0.0132105	0.00205191	1.2e-10
Trunk fat mass	422	rs2035831	3	173683791	C	G	-0.0120275	0.0021422	2e-08
Trunk fat mass	422	rs2058526	16	6705246	G	A	0.0125255	0.00227035	3.40001e-08
Trunk fat mass	422	rs2103785	14	23804719	T	C	-0.0147565	0.00231902	2e-10
Trunk fat mass	422	rs2119263	15	66870382	T	C	-0.0137707	0.00242097	1.29999e-08
Trunk fat mass	422	rs2143975	14	33297398	G	C	-0.0164841	0.00203585	5.60015e-16
Trunk fat mass	422	rs215634	7	32369148	G	A	-0.015865	0.00207436	1.99986e-14
Trunk fat mass	422	rs2164840	2	212038217	G	A	-0.0123225	0.00211243	5.39995e-09
Trunk fat mass	422	rs217672	14	62361021	C	A	0.0174009	0.00227252	1.9002e-14
Trunk fat mass	422	rs2192527	4	18329824	G	A	0.0199347	0.00201901	5.40008e-23
Trunk fat mass	422	rs2216931	2	181599070	A	C	0.01662	0.00212732	5.60015e-15
Trunk fat mass	422	rs2237025	4	55541879	C	T	-0.0115068	0.00204108	1.7e-08
Trunk fat mass	422	rs2249825	13	31037903	C	G	-0.0124568	0.00228093	4.70002e-08
Trunk fat mass	422	rs2261747	20	25261784	A	G	0.0174934	0.00203046	7.00003e-18
Trunk fat mass	422	rs2267373	22	38600542	T	C	-0.0221011	0.00205044	4.30031e-27
Trunk fat mass	422	rs2269487	4	2262191	G	A	-0.017348	0.00296196	4.70002e-09
Trunk fat mass	422	rs2276190	18	63430340	A	G	0.0136473	0.00225649	1.5e-09
Trunk fat mass	422	rs2287214	12	108090518	G	A	0.0176394	0.00205607	9.60064e-18
Trunk fat mass	422	rs2289379	7	44804225	T	C	-0.0124115	0.00206837	2e-09
Trunk fat mass	422	rs2302209	19	18324329	T	C	0.0234556	0.00222789	6.4003e-26
Trunk fat mass	422	rs2307111	5	75003678	C	T	-0.0259101	0.00206025	2.90001e-36
Trunk fat mass	422	rs2442439	12	122360952	T	C	-0.0161603	0.00222042	3.40017e-13
Trunk fat mass	422	rs2447832	5	103933473	T	C	0.0145678	0.00202741	6.70039e-13
Trunk fat mass	422	rs2460	15	53073084	A	G	0.0140784	0.00229629	8.70001e-10
Trunk fat mass	422	rs247008	5	131447104	G	A	0.0122457	0.0021548	1.29999e-08
Trunk fat mass	422	rs2482356	9	94178371	C	T	-0.012052	0.00203311	3.09999e-09
Trunk fat mass	422	rs2494196	1	219762581	A	C	0.0267233	0.00222319	2.80027e-33
Trunk fat mass	422	rs2499468	6	51809081	A	C	0.0149215	0.0021132	1.69981e-12
Trunk fat mass	422	rs252749	5	77389973	A	G	-0.0196763	0.00233375	3.40017e-17
Trunk fat mass	422	rs2583636	4	83153179	T	G	-0.0113121	0.00201573	2e-08
Trunk fat mass	422	rs2606227	3	183536836	C	T	-0.0133848	0.00210494	2e-10
Trunk fat mass	422	rs2610245	5	63978255	G	A	-0.0128067	0.00204845	4.09996e-10
Trunk fat mass	422	rs2678204	1	201800511	G	T	0.0203634	0.00212122	8.00018e-22
Trunk fat mass	422	rs2692741	2	76185292	C	G	0.0120161	0.00210481	1.09999e-08
Trunk fat mass	422	rs2731238	12	90559598	T	G	-0.026316	0.00440406	2.30001e-09
Trunk fat mass	422	rs2737263	8	116667539	T	G	-0.0239571	0.00224378	1.29987e-26
Trunk fat mass	422	rs2744956	6	34618937	C	T	0.0490529	0.00290367	5.00035e-64
Trunk fat mass	422	rs2770229	13	98209270	A	G	0.0120807	0.00221438	4.90004e-08
Trunk fat mass	422	rs2802295	6	108926496	G	A	0.0204372	0.00208044	8.9002e-23
Trunk fat mass	422	rs2802774	1	203527812	A	C	0.0130392	0.00204991	2e-10
Trunk fat mass	422	rs2815752	1	72812440	A	G	0.0188249	0.00205204	4.60045e-20
Trunk fat mass	422	rs28366156	6	31671498	C	T	-0.0261428	0.00298439	1.99986e-18
Trunk fat mass	422	rs28375268	16	4949528	T	G	-0.0164793	0.00211517	6.59933e-15
Trunk fat mass	422	rs28651380	4	34773227	G	A	0.0128384	0.00224209	1e-08
Trunk fat mass	422	rs28714450	8	9777555	T	C	-0.0130322	0.00215656	1.5e-09
Trunk fat mass	422	rs28742003	15	68127769	T	C	-0.0277016	0.00249604	1.29987e-28
Trunk fat mass	422	rs2943653	2	227047771	T	C	-0.0163896	0.00214165	1.99986e-14
Trunk fat mass	422	rs2954021	8	126482077	G	A	0.0170118	0.00201475	3.10027e-17
Trunk fat mass	422	rs2966859	16	85324544	G	A	-0.0160291	0.00247901	1e-10
Trunk fat mass	422	rs2980237	8	76315205	T	G	0.0137108	0.00233626	4.39997e-09
Trunk fat mass	422	rs3113509	4	52932825	T	C	-0.0170732	0.00227335	5.90065e-14
Trunk fat mass	422	rs3114140	4	82167181	A	G	0.0166732	0.00218565	2.39994e-14
Trunk fat mass	422	rs314279	6	105402083	A	C	-0.0284541	0.00315443	1.9002e-19
Trunk fat mass	422	rs33503	3	42427957	A	G	-0.0189806	0.0025409	8.00018e-14
Trunk fat mass	422	rs34045288	6	40369081	T	C	0.0206067	0.00213288	4.40048e-22
Trunk fat mass	422	rs34234296	2	175166636	A	G	-0.0150294	0.00208027	5.00035e-13
Trunk fat mass	422	rs34483452	5	87986314	A	C	0.0326886	0.00295824	2.19989e-28
Trunk fat mass	422	rs34517439	1	78450517	A	C	0.0449009	0.00310998	2.99985e-47
Trunk fat mass	422	rs34571768	8	57112046	A	G	-0.0177585	0.00306499	6.90001e-09
Trunk fat mass	422	rs34580448	5	82810884	C	T	-0.029508	0.00507052	5.89997e-09
Trunk fat mass	422	rs34675417	17	28079167	G	A	0.017553	0.00232514	4.40048e-14
Trunk fat mass	422	rs35099456	11	66649527	C	G	-0.0452164	0.00419884	4.79954e-27
Trunk fat mass	422	rs35142762	2	636790	C	T	-0.045396	0.00265919	2.39994e-65
Trunk fat mass	422	rs35307904	9	78511889	A	G	-0.0236837	0.00309184	1.9002e-14
Trunk fat mass	422	rs35405967	19	41320224	G	C	0.0134099	0.00218013	7.69999e-10
Trunk fat mass	422	rs35537311	17	71126150	T	C	-0.0122177	0.00207294	3.79997e-09
Trunk fat mass	422	rs35568752	4	38731476	A	G	0.0141293	0.00250853	1.79999e-08
Trunk fat mass	422	rs35697691	15	52353498	G	C	0.0258996	0.00358613	5.10035e-13
Trunk fat mass	422	rs35867081	17	79047278	G	A	-0.014092	0.00202779	3.69999e-12
Trunk fat mass	422	rs35937770	17	44808360	A	G	0.0149991	0.00214798	2.90001e-12
Trunk fat mass	422	rs361222	3	12922716	T	A	-0.0116163	0.00209496	2.90001e-08
Trunk fat mass	422	rs3729793	7	6431457	G	C	0.0199196	0.00345988	8.50002e-09
Trunk fat mass	422	rs3730071	12	49168798	A	C	-0.0398892	0.00588375	1.20005e-11
Trunk fat mass	422	rs3766823	1	32197257	A	G	0.0182097	0.00266343	8.10028e-12
Trunk fat mass	422	rs3772882	3	81808602	A	C	0.0124843	0.00207828	1.89998e-09
Trunk fat mass	422	rs3774063	3	9511736	T	C	0.021982	0.00332049	3.59998e-11
Trunk fat mass	422	rs3803286	14	103246470	G	A	-0.0156186	0.00213834	2.80027e-13
Trunk fat mass	422	rs3814883	16	29994922	T	C	0.0223381	0.00202247	2.29985e-28
Trunk fat mass	422	rs3817428	15	89415247	G	C	-0.022263	0.00228541	1.99986e-22
Trunk fat mass	422	rs3822742	5	139059017	A	C	0.016376	0.0020891	4.49987e-15
Trunk fat mass	422	rs3826408	17	7101292	T	C	0.0123527	0.0020234	1e-09
Trunk fat mass	422	rs3845344	1	75001480	T	C	0.0122568	0.0020584	2.59998e-09
Trunk fat mass	422	rs3853252	6	152170247	A	G	0.0138231	0.00203022	9.79941e-12
Trunk fat mass	422	rs394608	21	46581798	C	T	0.0161361	0.00203242	1.99986e-15
Trunk fat mass	422	rs396354	2	86850022	C	T	-0.0124152	0.00223367	2.69998e-08
Trunk fat mass	422	rs41271299	6	19839415	T	C	0.0380204	0.00456062	7.59976e-17
Trunk fat mass	422	rs4253755	22	46615376	A	G	0.0208661	0.00303696	6.4003e-12
Trunk fat mass	422	rs429343	2	147903382	G	A	-0.0144215	0.00203682	1.39991e-12
Trunk fat mass	422	rs429358	19	45411941	C	T	-0.0257205	0.00279648	3.69999e-20
Trunk fat mass	422	rs4308382	4	80615151	A	G	0.0135837	0.00208017	6.59933e-11
Trunk fat mass	422	rs4377779	6	12117344	C	T	-0.0163612	0.00211473	1e-14
Trunk fat mass	422	rs4398538	4	130724740	C	T	-0.0137185	0.00210481	7.10068e-11
Trunk fat mass	422	rs441792	2	105404221	G	A	0.015465	0.00201531	1.69981e-14
Trunk fat mass	422	rs4419475	4	96150044	T	A	0.0130687	0.00204864	1.79999e-10
Trunk fat mass	422	rs4430672	14	63094407	C	T	-0.0167523	0.00252996	3.59998e-11
Trunk fat mass	422	rs4453725	2	69659126	T	A	-0.0177006	0.00203859	3.90032e-18
Trunk fat mass	422	rs4482463	2	205375909	A	C	-0.0302479	0.00378118	1.20005e-15
Trunk fat mass	422	rs4485425	17	73767437	G	A	-0.0124613	0.00223229	2.39999e-08
Trunk fat mass	422	rs4654441	1	4566515	G	A	0.0112059	0.00203386	3.59998e-08
Trunk fat mass	422	rs4658403	1	243832560	T	C	-0.0150966	0.00270075	2.30001e-08
Trunk fat mass	422	rs467176	5	66193103	T	C	0.0118209	0.00202565	5.39995e-09
Trunk fat mass	422	rs4709745	6	164105984	C	T	0.0153071	0.002183	2.29985e-12
Trunk fat mass	422	rs4714935	6	46411142	A	T	0.011125	0.00203525	4.60002e-08
Trunk fat mass	422	rs4718964	7	70038969	T	G	0.0157999	0.00205234	1.39991e-14
Trunk fat mass	422	rs4722398	7	3125220	T	C	0.0201592	0.00293106	6.09958e-12
Trunk fat mass	422	rs4727614	7	104600854	A	C	0.012821	0.00212039	1.5e-09
Trunk fat mass	422	rs4737188	8	64756657	T	A	-0.0124313	0.00202009	7.59994e-10
Trunk fat mass	422	rs4776880	15	67364991	A	G	0.0142369	0.00213938	2.80027e-11
Trunk fat mass	422	rs477895	11	64048912	T	C	0.019716	0.00272044	4.30031e-13
Trunk fat mass	422	rs4790841	17	1835482	T	C	-0.0277308	0.00280208	4.30031e-23
Trunk fat mass	422	rs4804312	19	8640107	C	T	-0.0133641	0.0020357	5.19996e-11
Trunk fat mass	422	rs4805898	19	33997115	T	C	-0.0203794	0.00212615	9.20026e-22
Trunk fat mass	422	rs4880340	10	133989641	G	C	-0.0140007	0.00204041	6.79986e-12
Trunk fat mass	422	rs4898556	14	47299082	C	A	-0.0133044	0.00201858	4.40048e-11
Trunk fat mass	422	rs4908676	1	7737099	G	A	0.0129239	0.00202268	1.7e-10
Trunk fat mass	422	rs4936175	11	132641959	C	T	0.0115587	0.0020272	1.2e-08
Trunk fat mass	422	rs530255	4	171041408	C	T	0.0118503	0.00204744	7.10003e-09
Trunk fat mass	422	rs543874	1	177889480	G	A	0.0434929	0.00248767	1.9002e-68
Trunk fat mass	422	rs55707359	11	46159333	G	T	0.0478759	0.00827474	7.19996e-09
Trunk fat mass	422	rs55726687	12	991306	A	G	0.0208279	0.00247149	3.50026e-17
Trunk fat mass	422	rs55816515	1	150440279	C	T	0.0144424	0.00243443	2.99999e-09
Trunk fat mass	422	rs56094641	16	53806453	G	A	0.0601942	0.00205279	5.29663e-189
Trunk fat mass	422	rs56186137	16	28825953	G	A	0.0335141	0.0020537	7.29962e-60
Trunk fat mass	422	rs56374036	20	46367372	G	A	-0.0167952	0.00248364	1.39991e-11
Trunk fat mass	422	rs57636386	18	58048295	C	T	-0.0375012	0.00365084	9.3994e-25
Trunk fat mass	422	rs577525	10	99769388	C	T	0.0183995	0.00203113	1.29987e-19
Trunk fat mass	422	rs578603	8	102885056	A	T	-0.0139735	0.00239741	5.60003e-09
Trunk fat mass	422	rs584170	6	124897906	A	G	-0.0114065	0.00206097	3.09999e-08
Trunk fat mass	422	rs587271	1	54743111	T	C	0.0132523	0.00226033	4.49997e-09
Trunk fat mass	422	rs58862095	7	75081418	T	C	-0.0171939	0.00204646	4.40048e-17
Trunk fat mass	422	rs59499656	18	40768309	T	A	-0.0193885	0.00213057	8.99912e-20
Trunk fat mass	422	rs595127	11	94270825	C	T	0.0116927	0.00203654	9.40005e-09
Trunk fat mass	422	rs6058209	20	33821577	A	G	0.0166902	0.00216165	1.20005e-14
Trunk fat mass	422	rs6059298	20	31984124	A	G	0.0168525	0.00269721	4.20001e-10
Trunk fat mass	422	rs6069037	20	53503198	A	C	-0.0128563	0.00227587	1.6e-08
Trunk fat mass	422	rs60814640	7	92286918	G	A	0.0179908	0.00212567	2.60016e-17
Trunk fat mass	422	rs61754230	12	72179446	T	C	0.0436343	0.00724264	1.7e-09
Trunk fat mass	422	rs617948	11	118981025	G	A	0.0115918	0.0020171	9.09997e-09
Trunk fat mass	422	rs61871585	10	102429118	A	C	0.0134723	0.00219802	8.79995e-10
Trunk fat mass	422	rs61903695	11	89922417	G	A	0.0156539	0.00231465	1.39991e-11
Trunk fat mass	422	rs61969510	13	86484025	C	T	0.0157106	0.00226776	4.30031e-12
Trunk fat mass	422	rs61992671	14	101531854	G	A	-0.0134538	0.00210876	1.79999e-10
Trunk fat mass	422	rs62025831	15	84545685	C	T	-0.0315719	0.00224762	8.10028e-45
Trunk fat mass	422	rs62068776	17	29318794	C	T	-0.0128062	0.00224407	1.2e-08
Trunk fat mass	422	rs62072006	17	52938468	C	A	0.0163382	0.00287687	1.40001e-08
Trunk fat mass	422	rs62176243	2	166190881	T	A	-0.0129753	0.00233385	2.69998e-08
Trunk fat mass	422	rs62182430	2	172772837	A	G	0.0124258	0.00225388	3.50002e-08
Trunk fat mass	422	rs62190394	2	230624929	T	C	0.0189115	0.00216112	2.09991e-18
Trunk fat mass	422	rs62379271	5	105870033	G	T	0.0118691	0.00204348	6.29999e-09
Trunk fat mass	422	rs62396185	6	26180634	C	G	-0.0411093	0.00229549	1e-71
Trunk fat mass	422	rs62407565	6	33535739	G	A	0.0140815	0.00224915	3.79997e-10
Trunk fat mass	422	rs62425398	6	166416028	A	C	0.018447	0.00328245	1.89998e-08
Trunk fat mass	422	rs62443626	7	39056649	A	G	-0.0119039	0.0020296	4.49997e-09
Trunk fat mass	422	rs6429425	1	243590990	T	G	-0.0161621	0.00289878	2.5e-08
Trunk fat mass	422	rs6461999	7	27281304	A	C	-0.0218018	0.00301276	4.60045e-13
Trunk fat mass	422	rs6502482	17	15899241	G	C	0.0116463	0.00203434	1e-08
Trunk fat mass	422	rs6540965	1	11325521	C	G	-0.0133181	0.00213517	4.39997e-10
Trunk fat mass	422	rs6567160	18	57829135	C	T	0.0474829	0.00238699	4.70002e-88
Trunk fat mass	422	rs6569648	6	130349119	T	C	-0.0174524	0.00235564	1.29987e-13
Trunk fat mass	422	rs6575340	14	94023972	A	G	0.0181824	0.00210104	5.00035e-18
Trunk fat mass	422	rs6606686	12	110903380	C	G	-0.0151431	0.00215977	2.39994e-12
Trunk fat mass	422	rs6684205	1	218609702	G	A	0.0170737	0.00221981	1.50003e-14
Trunk fat mass	422	rs6688826	1	80812329	C	T	0.0133406	0.00219323	1.2e-09
Trunk fat mass	422	rs6693294	1	49879122	G	A	-0.0189379	0.00217032	2.60016e-18
Trunk fat mass	422	rs6750646	2	193872415	T	C	-0.0146855	0.00252025	5.60003e-09
Trunk fat mass	422	rs6752378	2	25150116	A	C	0.0224341	0.00201013	6.4003e-29
Trunk fat mass	422	rs67689854	16	89625227	A	C	-0.0231503	0.00303182	2.19989e-14
Trunk fat mass	422	rs6790206	3	161434707	G	A	0.0113841	0.00201099	1.5e-08
Trunk fat mass	422	rs6840236	4	56289785	C	T	0.0160257	0.00201942	2.09991e-15
Trunk fat mass	422	rs6875133	5	179066078	C	G	-0.0131153	0.00239797	4.49997e-08
Trunk fat mass	422	rs6934060	6	80307308	G	A	0.0174936	0.00303587	8.30004e-09
Trunk fat mass	422	rs6946091	7	150684346	G	A	0.0126227	0.00208766	1.5e-09
Trunk fat mass	422	rs6948959	7	50697051	A	G	-0.0157678	0.00232556	1.20005e-11
Trunk fat mass	422	rs6950442	7	114412664	G	A	0.0162623	0.00251681	1e-10
Trunk fat mass	422	rs6973656	7	77422583	G	A	0.0133071	0.00205737	9.8992e-11
Trunk fat mass	422	rs6973700	7	1856669	G	A	-0.0141882	0.00249242	1.29999e-08
Trunk fat mass	422	rs698147	5	3513485	G	A	-0.0118913	0.0020226	4.09996e-09
Trunk fat mass	422	rs7027304	9	129408290	T	C	0.0140124	0.0021265	4.40048e-11
Trunk fat mass	422	rs7038943	9	120377178	C	T	-0.0143849	0.00212598	1.29987e-11
Trunk fat mass	422	rs704061	12	89771903	C	T	0.0179675	0.00202271	6.4998e-19
Trunk fat mass	422	rs7070670	10	61842645	T	C	-0.012542	0.00215958	6.29999e-09
Trunk fat mass	422	rs7124681	11	47529947	A	C	0.024144	0.00204451	3.50026e-32
Trunk fat mass	422	rs7132908	12	50263148	A	G	0.0294254	0.00207192	8.9002e-46
Trunk fat mass	422	rs7167767	15	81025755	A	G	0.0123572	0.00211541	5.19996e-09
Trunk fat mass	422	rs7171864	15	73227249	A	G	0.0184632	0.00213869	6.00067e-18
Trunk fat mass	422	rs718947	10	126739149	G	A	0.0129613	0.00215487	1.79999e-09
Trunk fat mass	422	rs719802	11	113234679	C	T	-0.0151617	0.00206781	2.29985e-13
Trunk fat mass	422	rs7218014	17	65832016	C	T	0.029185	0.00253919	1.39991e-30
Trunk fat mass	422	rs724016	3	141105570	G	A	0.0275443	0.00202261	3.10027e-42
Trunk fat mass	422	rs7259070	19	47562509	C	T	0.0149775	0.00207499	5.30029e-13
Trunk fat mass	422	rs72617140	2	229019109	C	A	0.0170699	0.00245277	3.40017e-12
Trunk fat mass	422	rs72634814	1	1538046	A	G	-0.0159961	0.00220826	4.40048e-13
Trunk fat mass	422	rs72755233	15	100692953	A	G	-0.0322656	0.00320085	6.70039e-24
Trunk fat mass	422	rs72767253	5	51090842	A	C	-0.0347773	0.00501433	4.00037e-12
Trunk fat mass	422	rs72867447	11	13301875	G	C	0.0141155	0.00203262	3.80014e-12
Trunk fat mass	422	rs72892910	6	50816887	T	G	0.0333075	0.00266911	9.70063e-36
Trunk fat mass	422	rs72915955	11	56909311	A	G	-0.0155672	0.0027579	1.7e-08
Trunk fat mass	422	rs72976986	19	4050424	A	G	-0.0181613	0.00259479	2.60016e-12
Trunk fat mass	422	rs73052033	3	185828465	C	T	-0.0192232	0.00259403	1.29987e-13
Trunk fat mass	422	rs73142879	20	51195932	T	C	-0.0244862	0.00257015	1.59993e-21
Trunk fat mass	422	rs73175572	3	185490184	G	A	0.0209013	0.00322573	9.20026e-11
Trunk fat mass	422	rs73213501	4	28514830	C	A	-0.0217089	0.00266833	4.10015e-16
Trunk fat mass	422	rs7324235	13	42764564	G	C	-0.0126804	0.00224485	1.6e-08
Trunk fat mass	422	rs7372674	3	196149165	A	C	0.014988	0.00209749	8.99912e-13
Trunk fat mass	422	rs743572	10	104597152	G	A	0.0127559	0.00207974	8.60003e-10
Trunk fat mass	422	rs7442885	5	87682877	G	C	-0.0198396	0.00245774	6.89922e-16
Trunk fat mass	422	rs74593044	1	156016868	G	C	0.0272061	0.00367793	1.39991e-13
Trunk fat mass	422	rs7460093	8	144876159	A	G	0.0116548	0.00203628	1e-08
Trunk fat mass	422	rs7491529	13	97020634	G	C	0.0123109	0.00204116	1.6e-09
Trunk fat mass	422	rs75281888	5	50961753	C	T	0.0391647	0.00568802	5.79963e-12
Trunk fat mass	422	rs75412871	12	121709430	T	C	-0.0271206	0.00454484	2.39999e-09
Trunk fat mass	422	rs756717	16	72996162	A	G	-0.0142951	0.00208287	6.70039e-12
Trunk fat mass	422	rs7575523	2	59335104	G	T	-0.0212431	0.0020613	6.59933e-25
Trunk fat mass	422	rs7582359	2	55286681	A	G	-0.012398	0.00214349	7.29995e-09
Trunk fat mass	422	rs7645851	3	43968666	G	A	-0.0112101	0.0020175	2.80001e-08
Trunk fat mass	422	rs764729	2	161126732	C	A	0.0124528	0.00226217	3.69999e-08
Trunk fat mass	422	rs765874	6	143185557	A	T	-0.0144771	0.00201243	6.29941e-13
Trunk fat mass	422	rs76895963	12	4384844	G	T	0.0762556	0.00780795	1.59993e-22
Trunk fat mass	422	rs769658	4	140872682	T	C	-0.0142808	0.00208637	7.70016e-12
Trunk fat mass	422	rs7697556	4	73515313	C	T	-0.0144432	0.00201359	7.29962e-13
Trunk fat mass	422	rs7707394	5	74472939	A	G	-0.0181414	0.0020976	5.19996e-18
Trunk fat mass	422	rs77165542	2	430975	T	C	-0.0790425	0.00549479	6.4003e-47
Trunk fat mass	422	rs7762794	6	153380228	G	A	0.0130348	0.00222663	4.79999e-09
Trunk fat mass	422	rs77927866	12	133487774	A	G	0.0132803	0.00218666	1.29999e-09
Trunk fat mass	422	rs7821664	8	14226223	G	C	0.0142782	0.00227119	3.2e-10
Trunk fat mass	422	rs7825990	8	21966010	A	G	0.0121465	0.00205056	3.2e-09
Trunk fat mass	422	rs7828631	8	132875320	T	C	0.0176994	0.00322637	4.09996e-08
Trunk fat mass	422	rs7916385	10	102470432	T	C	-0.0215014	0.00306655	2.39994e-12
Trunk fat mass	422	rs79197301	14	41327292	A	T	0.0233054	0.00366567	2e-10
Trunk fat mass	422	rs7944782	11	130795698	G	T	0.0149175	0.00202492	1.69981e-13
Trunk fat mass	422	rs79518326	1	174946883	A	C	-0.046151	0.00609592	3.69999e-14
Trunk fat mass	422	rs7966251	12	103731395	A	G	-0.0139436	0.00231427	1.7e-09
Trunk fat mass	422	rs7975187	12	60964108	G	A	0.0150137	0.00245786	1e-09
Trunk fat mass	422	rs8026411	15	62117222	T	C	-0.0379673	0.00688025	3.40001e-08
Trunk fat mass	422	rs8042404	15	31680016	A	G	0.01245	0.00226809	4e-08
Trunk fat mass	422	rs8074195	17	65061184	C	G	-0.0111348	0.00202471	3.79997e-08
Trunk fat mass	422	rs8074454	17	3981148	C	G	0.0142618	0.00215142	3.40017e-11
Trunk fat mass	422	rs8096564	18	39910592	T	G	0.0153769	0.00221764	4.10015e-12
Trunk fat mass	422	rs8112818	19	18812785	G	A	-0.0192328	0.00206501	1.20005e-20
Trunk fat mass	422	rs812949	5	170506141	C	T	0.0185465	0.00226492	2.60016e-16
Trunk fat mass	422	rs8132491	21	40288577	A	G	-0.0126031	0.00223484	1.7e-08
Trunk fat mass	422	rs815341	1	190113977	G	A	0.0136436	0.00209277	7.10068e-11
Trunk fat mass	422	rs8180470	5	119388744	T	C	-0.0124512	0.00202669	8.10009e-10
Trunk fat mass	422	rs8192675	3	170724883	C	T	0.0160535	0.00221609	4.40048e-13
Trunk fat mass	422	rs825699	16	73597993	G	C	-0.0113849	0.002017	1.7e-08
Trunk fat mass	422	rs852042	20	17091233	G	A	-0.0140702	0.00235691	2.39999e-09
Trunk fat mass	422	rs862320	16	69651866	T	C	-0.0181819	0.002052	8.00018e-19
Trunk fat mass	422	rs879620	16	4015729	T	C	0.0241751	0.00207523	2.29985e-31
Trunk fat mass	422	rs922656	14	56472487	T	C	0.0113161	0.00203791	2.80001e-08
Trunk fat mass	422	rs9294260	6	83433228	A	G	0.0135763	0.00202514	1.99986e-11
Trunk fat mass	422	rs9316661	13	54354615	C	T	-0.0193393	0.00253251	2.19989e-14
Trunk fat mass	422	rs9320823	6	98429337	C	T	0.0184986	0.00205791	2.49977e-19
Trunk fat mass	422	rs9326878	5	112446020	T	A	0.013424	0.00203624	4.30031e-11
Trunk fat mass	422	rs9405542	6	2062700	T	C	0.0161428	0.00251396	1.40001e-10
Trunk fat mass	422	rs9515455	13	112239671	A	G	0.0127523	0.00205872	5.89997e-10
Trunk fat mass	422	rs9522183	13	111977280	T	G	-0.0140451	0.00204608	6.70039e-12
Trunk fat mass	422	rs9549263	13	41264784	T	G	-0.0137382	0.0022185	5.89997e-10
Trunk fat mass	422	rs9568867	13	54107352	A	G	0.0301952	0.00303108	2.19989e-23
Trunk fat mass	422	rs9654453	5	299621	C	T	0.0197131	0.00300471	5.40008e-11
Trunk fat mass	422	rs972283	7	130466854	G	A	-0.0152465	0.00201287	3.59998e-14
Trunk fat mass	422	rs9783304	11	43660255	T	G	-0.022641	0.00217782	2.60016e-25
Trunk fat mass	422	rs9788550	14	29681138	C	G	-0.022156	0.00234566	3.50026e-21
Trunk fat mass	422	rs9814633	3	41310470	A	G	0.0159035	0.00211701	5.79963e-14
Trunk fat mass	422	rs982457	7	93209963	T	C	0.011154	0.00203025	3.89996e-08
Trunk fat mass	422	rs9833368	3	147248395	C	T	-0.017571	0.00309759	1.40001e-08
Trunk fat mass	422	rs9839081	3	123051230	A	G	-0.0156273	0.00218124	7.8001e-13
Trunk fat mass	422	rs9843653	3	49920571	C	T	0.0230597	0.00201264	2.19989e-30
Trunk fat mass	422	rs9851777	3	88267467	C	T	0.0227288	0.00314687	5.10035e-13
Trunk fat mass	422	rs9866090	3	71585144	A	G	0.0152561	0.00240172	2.1e-10
Trunk fat mass	422	rs9876664	3	85806313	T	G	-0.0158303	0.00208025	2.70023e-14
Trunk fat mass	422	rs9948776	18	2663235	A	G	-0.0161295	0.00241937	2.60016e-11
Trunk fat mass	422	rs9955276	18	1839339	T	C	0.0173167	0.00288376	1.89998e-09
Trunk fat mass	422	rs9968060	3	62471282	T	C	0.0151008	0.00213746	1.59993e-12
Whole body fat mass	435	rs7537581	1	2725475	A	C	0.0125527	0.00196786	1.79999e-10
Whole body fat mass	435	rs4908672	1	7725414	T	C	0.0113099	0.00199809	1.5e-08
Whole body fat mass	435	rs2791643	1	11207269	T	C	-0.0147685	0.00228666	1.09999e-10
Whole body fat mass	435	rs12144626	1	47670525	C	T	-0.0152607	0.00198063	1.29987e-14
Whole body fat mass	435	rs3766442	1	54724246	C	T	0.0127059	0.00207594	9.29994e-10
Whole body fat mass	435	rs2568958	1	72765116	A	G	0.020413	0.001989	1e-24
Whole body fat mass	435	rs12072739	1	98315893	G	A	0.0174262	0.00233926	9.3994e-14
Whole body fat mass	435	rs1778830	1	156489974	A	G	0.0115824	0.00203229	1.2e-08
Whole body fat mass	435	rs79518326	1	174946883	A	C	-0.0436689	0.00591223	1.50003e-13
Whole body fat mass	435	rs815163	1	190294726	C	T	-0.0138291	0.00196314	1.9002e-12
Whole body fat mass	435	rs10915840	1	225668524	A	G	-0.0147572	0.00219669	1.80011e-11
Whole body fat mass	435	rs10927006	1	243557659	C	T	-0.0158463	0.00278232	1.2e-08
Whole body fat mass	435	rs4658403	1	243832560	T	C	-0.0155056	0.00261946	3.2e-09
Whole body fat mass	435	rs3766823	1	32197257	A	G	0.0190655	0.00258351	1.59993e-13
Whole body fat mass	435	rs61779305	1	39921811	C	G	0.0160792	0.00266375	1.6e-09
Whole body fat mass	435	rs12724928	1	113128931	C	T	-0.0178202	0.00241337	1.50003e-13
Whole body fat mass	435	rs4589116	1	151002510	T	C	-0.0173264	0.00286467	1.5e-09
Whole body fat mass	435	rs543874	1	177889480	G	A	0.0444915	0.00241278	6.29941e-76
Whole body fat mass	435	rs76702514	1	195148296	G	C	-0.0153947	0.00240452	1.5e-10
Whole body fat mass	435	rs11119208	1	209211968	G	A	-0.0123954	0.00200114	5.89997e-10
Whole body fat mass	435	rs2494196	1	219762581	A	C	0.0227658	0.00215631	4.70002e-26
Whole body fat mass	435	rs10799778	1	23313353	G	T	-0.018464	0.00261798	1.80011e-12
Whole body fat mass	435	rs3737992	1	33234128	A	G	-0.0194482	0.00259868	7.19946e-14
Whole body fat mass	435	rs1167309	1	49997674	T	C	-0.0188395	0.00209079	1.99986e-19
Whole body fat mass	435	rs1013293	1	62570321	A	G	-0.0199173	0.00197478	6.4003e-24
Whole body fat mass	435	rs11208779	1	66417145	C	G	0.0142759	0.00195673	2.99985e-13
Whole body fat mass	435	rs11205303	1	149906413	C	T	0.0225892	0.00198498	5.30029e-30
Whole body fat mass	435	rs55816515	1	150440279	C	T	0.0140779	0.00236122	2.5e-09
Whole body fat mass	435	rs61813293	1	156019075	T	G	0.0211528	0.00277793	2.60016e-14
Whole body fat mass	435	rs72634826	1	1601052	A	G	-0.0171518	0.00225365	2.70023e-14
Whole body fat mass	435	rs3845344	1	75001480	T	C	0.0127606	0.00199634	1.6e-10
Whole body fat mass	435	rs11165643	1	96924097	T	C	0.0199108	0.00197995	8.60003e-24
Whole body fat mass	435	rs17024393	1	110154688	C	T	0.0665947	0.00615325	2.70023e-27
Whole body fat mass	435	rs17781552	1	203519648	A	G	0.0110373	0.0019837	2.59998e-08
Whole body fat mass	435	rs6684205	1	218609702	G	A	0.0142452	0.00215289	3.69999e-11
Whole body fat mass	435	rs12031634	1	34584393	A	G	-0.0135032	0.00214264	2.90001e-10
Whole body fat mass	435	rs34517439	1	78450517	A	C	0.0432047	0.00301618	1.50003e-46
Whole body fat mass	435	rs6688826	1	80812329	C	T	0.012894	0.00212701	1.29999e-09
Whole body fat mass	435	rs197422	1	112317512	A	C	0.0124378	0.00200831	5.89997e-10
Whole body fat mass	435	rs2678204	1	201800511	G	T	0.0211458	0.00205731	8.80035e-25
Whole body fat mass	435	rs6752378	2	25150116	A	C	0.0240987	0.00194906	4.10015e-35
Whole body fat mass	435	rs12475388	2	27039792	A	G	-0.0135316	0.00195977	5.00035e-12
Whole body fat mass	435	rs113019802	2	46884824	A	G	-0.0140538	0.00234362	2e-09
Whole body fat mass	435	rs10187101	2	50742227	T	C	-0.013662	0.00202539	1.50003e-11
Whole body fat mass	435	rs1861410	2	58933591	T	C	-0.0194111	0.00196687	5.70033e-23
Whole body fat mass	435	rs2692741	2	76185292	C	G	0.0114546	0.00204093	2e-08
Whole body fat mass	435	rs1446585	2	136407479	G	A	-0.0148033	0.0022222	2.70023e-11
Whole body fat mass	435	rs13409967	2	154821564	T	G	0.0182985	0.00320833	1.2e-08
Whole body fat mass	435	rs12987931	2	172900948	T	C	0.01447	0.00201321	6.59933e-13
Whole body fat mass	435	rs2216931	2	181599070	A	C	0.0167032	0.00206274	5.60015e-16
Whole body fat mass	435	rs62107261	2	422144	C	T	-0.0783974	0.00455712	2.49977e-66
Whole body fat mass	435	rs7575523	2	59335104	G	T	-0.0210772	0.0019987	5.30029e-26
Whole body fat mass	435	rs429343	2	147903382	G	A	-0.0151584	0.00197504	1.69981e-14
Whole body fat mass	435	rs13427822	2	213414265	G	A	-0.0134785	0.00221652	1.2e-09
Whole body fat mass	435	rs2943634	2	227068080	C	A	-0.0132016	0.00207426	2e-10
Whole body fat mass	435	rs10209821	2	228980358	T	C	0.0154229	0.00205116	5.50047e-14
Whole body fat mass	435	rs6735393	2	56190273	C	A	0.0145785	0.00254987	1.09999e-08
Whole body fat mass	435	rs396354	2	86850022	C	T	-0.0133694	0.00216591	6.69993e-10
Whole body fat mass	435	rs13389219	2	165528876	T	C	0.0165	0.00199334	1.29987e-16
Whole body fat mass	435	rs55685371	2	203862724	A	T	0.0107453	0.00195816	4.09996e-08
Whole body fat mass	435	rs4482463	2	205375909	A	C	-0.0299133	0.00366606	3.40017e-16
Whole body fat mass	435	rs1263629	2	207936911	G	A	0.0157296	0.00279234	1.79999e-08
Whole body fat mass	435	rs6744646	2	628504	G	A	0.0471154	0.00258261	2.29985e-74
Whole body fat mass	435	rs62124717	2	12817006	A	G	0.018455	0.00334767	3.50002e-08
Whole body fat mass	435	rs1160543	2	100832182	T	C	-0.0185222	0.00198725	1.20005e-20
Whole body fat mass	435	rs13008033	2	142293511	G	A	-0.0145805	0.00250456	5.80003e-09
Whole body fat mass	435	rs11677541	2	165429235	A	G	-0.0118348	0.00196344	1.7e-09
Whole body fat mass	435	rs72917533	2	175238924	C	T	-0.0180733	0.00251355	6.4998e-13
Whole body fat mass	435	rs79847714	2	193865203	C	T	-0.0142962	0.00232419	7.69999e-10
Whole body fat mass	435	rs35882248	2	230627955	T	C	0.0186983	0.00209543	4.49987e-19
Whole body fat mass	435	rs1840126	2	236896765	C	A	-0.0108669	0.00196514	3.2e-08
Whole body fat mass	435	rs111942358	2	242568017	C	G	0.0155506	0.00271607	1e-08
Whole body fat mass	435	rs10175266	2	36784987	G	A	0.0180564	0.00201927	3.80014e-19
Whole body fat mass	435	rs13408397	2	69582028	T	C	-0.0157786	0.00197847	1.50003e-15
Whole body fat mass	435	rs441792	2	105404221	G	A	0.0142917	0.00195402	2.60016e-13
Whole body fat mass	435	rs3754963	2	166185707	T	A	-0.0136014	0.00223515	1.2e-09
Whole body fat mass	435	rs73985439	2	212299249	C	A	0.0126522	0.00211613	2.19999e-09
Whole body fat mass	435	rs1554654	3	44044344	T	C	-0.0138327	0.00195785	1.59993e-12
Whole body fat mass	435	rs9968060	3	62471282	T	C	0.0146472	0.00207288	1.59993e-12
Whole body fat mass	435	rs6769617	3	62687746	T	A	-0.0120287	0.00206495	5.69994e-09
Whole body fat mass	435	rs9851777	3	88267467	C	T	0.0224847	0.00305205	1.69981e-13
Whole body fat mass	435	rs1078455	3	108129348	C	T	0.0126693	0.00212637	2.59998e-09
Whole body fat mass	435	rs3774063	3	9511736	T	C	0.0214248	0.00322004	2.90001e-11
Whole body fat mass	435	rs11720292	3	41308449	A	C	0.0110499	0.00199389	2.99999e-08
Whole body fat mass	435	rs1436348	3	104612668	G	A	0.0143852	0.00197796	3.50026e-13
Whole body fat mass	435	rs11709402	3	131551027	G	A	0.0206294	0.00218265	3.29989e-21
Whole body fat mass	435	rs6790206	3	161434707	G	A	0.0112074	0.0019503	9.09997e-09
Whole body fat mass	435	rs7372674	3	196149165	A	C	0.0146589	0.00203437	5.79963e-13
Whole body fat mass	435	rs7619139	3	25110415	A	T	0.0137529	0.00198694	4.49987e-12
Whole body fat mass	435	rs28350	3	42418446	G	A	-0.0187817	0.00255183	1.80011e-13
Whole body fat mass	435	rs9843653	3	49920571	C	T	0.0248378	0.00195189	4.30031e-37
Whole body fat mass	435	rs17668356	3	61208619	G	C	-0.0215606	0.00276035	5.70033e-15
Whole body fat mass	435	rs11926024	3	173662094	A	T	-0.0124039	0.00221031	2e-08
Whole body fat mass	435	rs1801282	3	12393125	G	C	0.0311211	0.00299903	3.19963e-25
Whole body fat mass	435	rs1857883	3	30052399	A	G	0.0124127	0.00196588	2.69998e-10
Whole body fat mass	435	rs754635	3	42305131	G	C	0.0213268	0.00307284	3.90032e-12
Whole body fat mass	435	rs3772882	3	81808602	A	C	0.0116765	0.00201566	6.90001e-09
Whole body fat mass	435	rs9876664	3	85806313	T	G	-0.0162889	0.00201752	6.79986e-16
Whole body fat mass	435	rs1454687	3	94038085	G	C	-0.0192152	0.00195062	6.79986e-23
Whole body fat mass	435	rs7632381	3	141106063	C	T	0.0225939	0.00196048	9.8992e-31
Whole body fat mass	435	rs361222	3	12922716	T	A	-0.0112827	0.0020317	2.80001e-08
Whole body fat mass	435	rs11129446	3	31410801	A	T	-0.0133068	0.00217018	8.70001e-10
Whole body fat mass	435	rs6782714	3	71684845	T	C	-0.0118429	0.00200535	3.50002e-09
Whole body fat mass	435	rs4123668	3	82629523	C	T	0.0109217	0.00199148	4.20001e-08
Whole body fat mass	435	rs9839081	3	123051230	A	G	-0.0144833	0.00211554	7.59976e-12
Whole body fat mass	435	rs1964675	3	136114945	T	C	0.0131288	0.00215496	1.09999e-09
Whole body fat mass	435	rs12107172	3	147134039	G	A	0.015542	0.00284839	4.90004e-08
Whole body fat mass	435	rs1568488	3	153657951	C	G	0.0171575	0.002003	1.10002e-17
Whole body fat mass	435	rs8192675	3	170724883	C	T	0.0160216	0.00214912	8.99912e-14
Whole body fat mass	435	rs2606227	3	183536836	C	T	-0.0133717	0.0020414	5.70033e-11
Whole body fat mass	435	rs73175572	3	185490184	G	A	0.0180427	0.00312853	8.10009e-09
Whole body fat mass	435	rs73052033	3	185828465	C	T	-0.0211658	0.00251576	4.00037e-17
Whole body fat mass	435	rs2269487	4	2262191	G	A	-0.0158015	0.00287282	3.79997e-08
Whole body fat mass	435	rs2192527	4	18329824	G	A	0.0186849	0.00195803	1.39991e-21
Whole body fat mass	435	rs56203712	4	25342606	G	A	-0.0173443	0.00235571	1.80011e-13
Whole body fat mass	435	rs73213484	4	28489339	T	A	-0.0230745	0.00280342	1.9002e-16
Whole body fat mass	435	rs62302286	4	82157284	C	T	0.0139501	0.00225241	5.89997e-10
Whole body fat mass	435	rs1296328	4	137083193	C	A	-0.0166952	0.00197551	2.90001e-17
Whole body fat mass	435	rs148636479	4	164359678	T	A	-0.0365007	0.00624845	5.19996e-09
Whole body fat mass	435	rs11731255	4	6495698	G	A	0.0111139	0.00195256	1.29999e-08
Whole body fat mass	435	rs6840236	4	56289785	C	T	0.0141758	0.00195841	4.49987e-13
Whole body fat mass	435	rs4419475	4	96150044	T	A	0.0125242	0.00198677	2.90001e-10
Whole body fat mass	435	rs1229984	4	100239319	C	T	0.0420959	0.00592358	1.20005e-12
Whole body fat mass	435	rs13107325	4	103188709	T	C	0.0375077	0.00371154	5.19996e-24
Whole body fat mass	435	rs11099020	4	130724902	T	C	-0.013819	0.00203762	1.20005e-11
Whole body fat mass	435	rs4240326	4	145839264	G	A	-0.0163404	0.00196127	8.00018e-17
Whole body fat mass	435	rs113079574	4	147354089	T	C	-0.0138687	0.00248678	2.39999e-08
Whole body fat mass	435	rs7663885	4	83159728	C	T	-0.0109141	0.00194867	2.1e-08
Whole body fat mass	435	rs530255	4	171041408	C	T	0.0112973	0.00198568	1.29999e-08
Whole body fat mass	435	rs3113509	4	52932825	T	C	-0.0162395	0.00220477	1.80011e-13
Whole body fat mass	435	rs7683836	4	180167906	A	G	-0.0107953	0.00197091	4.30002e-08
Whole body fat mass	435	rs4088476	4	34911685	T	C	0.011656	0.00205975	1.5e-08
Whole body fat mass	435	rs35568752	4	38731476	A	G	0.013355	0.00243296	4e-08
Whole body fat mass	435	rs10938398	4	45186139	A	G	0.0275414	0.00197323	2.80027e-44
Whole body fat mass	435	rs2237025	4	55541879	C	T	-0.0118394	0.00197949	2.19999e-09
Whole body fat mass	435	rs1383723	4	67803507	T	A	-0.0131276	0.0023739	3.2e-08
Whole body fat mass	435	rs6847975	4	80812960	A	G	0.01403	0.0020466	7.10068e-12
Whole body fat mass	435	rs1350506	4	89734587	C	T	-0.0121038	0.0019543	5.89997e-10
Whole body fat mass	435	rs72767253	5	51090842	A	C	-0.0330784	0.00486322	1e-11
Whole body fat mass	435	rs467176	5	66193103	T	C	0.0112111	0.00196444	1.09999e-08
Whole body fat mass	435	rs10071662	5	133840929	T	C	-0.0138893	0.00228563	1.2e-09
Whole body fat mass	435	rs2964023	5	153246412	C	T	-0.0140621	0.00211678	3.10027e-11
Whole body fat mass	435	rs1503526	5	63020706	C	T	0.0139637	0.00195362	8.80035e-13
Whole body fat mass	435	rs10050620	5	63927239	T	C	-0.0123008	0.00208579	3.69999e-09
Whole body fat mass	435	rs11135450	5	95554016	G	A	0.0146571	0.00208292	1.99986e-12
Whole body fat mass	435	rs396755	5	104022239	G	C	-0.0127468	0.00197561	1.09999e-10
Whole body fat mass	435	rs3822742	5	139059017	A	C	0.0161316	0.00202598	1.69981e-15
Whole body fat mass	435	rs812949	5	170506141	C	T	0.0176994	0.00219661	7.8001e-16
Whole body fat mass	435	rs9654453	5	299621	C	T	0.0179075	0.00291413	8e-10
Whole body fat mass	435	rs2610245	5	63978255	G	A	-0.0125974	0.00198674	2.30001e-10
Whole body fat mass	435	rs7707394	5	74472939	A	G	-0.0185586	0.0020343	7.29962e-20
Whole body fat mass	435	rs252749	5	77389973	A	G	-0.0179935	0.00226342	1.9002e-15
Whole body fat mass	435	rs34483452	5	87986314	A	C	0.0324202	0.00286872	1.29987e-29
Whole body fat mass	435	rs40071	5	107496102	C	T	-0.0198339	0.00255126	7.59976e-15
Whole body fat mass	435	rs698147	5	3513485	G	A	-0.0122788	0.00196155	3.89996e-10
Whole body fat mass	435	rs2307111	5	75003678	C	T	-0.0265622	0.00199805	2.49977e-40
Whole body fat mass	435	rs159037	5	94197477	C	T	0.0129733	0.00224132	7.10003e-09
Whole body fat mass	435	rs62379271	5	105870033	G	T	0.0111105	0.00198188	2.1e-08
Whole body fat mass	435	rs10478110	5	112445734	C	A	0.0132856	0.00197516	1.69981e-11
Whole body fat mass	435	rs347551	5	119389031	G	C	0.013152	0.0019868	3.59998e-11
Whole body fat mass	435	rs4958702	5	153544512	C	T	-0.0144847	0.00197176	1.99986e-13
Whole body fat mass	435	rs75281888	5	50961753	C	T	0.0382694	0.00551616	4.00037e-12
Whole body fat mass	435	rs7442885	5	87682877	G	C	-0.0211336	0.00238351	7.50067e-19
Whole body fat mass	435	rs1363695	5	130378027	T	C	-0.0160129	0.0023545	1e-11
Whole body fat mass	435	rs253440	5	141796191	T	G	-0.0166619	0.00292777	1.29999e-08
Whole body fat mass	435	rs13354321	5	157925297	C	T	0.0115143	0.00197884	5.89997e-09
Whole body fat mass	435	rs41271299	6	19839415	T	C	0.0308412	0.00442333	3.10027e-12
Whole body fat mass	435	rs17681686	6	40367138	C	G	0.0193946	0.00209518	2.09991e-20
Whole body fat mass	435	rs72892910	6	50816887	T	G	0.034486	0.00258879	1.69981e-40
Whole body fat mass	435	rs2499468	6	51809081	A	C	0.0142319	0.00204964	3.80014e-12
Whole body fat mass	435	rs1031881	6	124921140	G	T	0.0148707	0.00260229	1.09999e-08
Whole body fat mass	435	rs6569648	6	130349119	T	C	-0.0178981	0.00228474	4.70002e-15
Whole body fat mass	435	rs765874	6	143185557	A	T	-0.0138972	0.00195198	1.10002e-12
Whole body fat mass	435	rs9378684	6	2110941	T	C	0.0152667	0.00245891	5.30005e-10
Whole body fat mass	435	rs4377779	6	12117344	C	T	-0.0161903	0.00205102	2.90001e-15
Whole body fat mass	435	rs62396185	6	26180634	C	G	-0.0351601	0.0022264	3.50026e-56
Whole body fat mass	435	rs62405861	6	33461200	A	C	0.0150394	0.00227821	4.10015e-11
Whole body fat mass	435	rs998584	6	43757896	A	C	-0.0125138	0.00195609	1.6e-10
Whole body fat mass	435	rs13191298	6	70010225	G	A	0.0179661	0.00298029	1.7e-09
Whole body fat mass	435	rs314279	6	105402083	A	C	-0.0239116	0.00305945	5.50047e-15
Whole body fat mass	435	rs2802295	6	108926496	G	A	0.020442	0.00201791	4.10015e-24
Whole body fat mass	435	rs7762794	6	153380228	G	A	0.0125735	0.00215952	5.80003e-09
Whole body fat mass	435	rs28366156	6	31671498	C	T	-0.0258212	0.00289453	4.60045e-19
Whole body fat mass	435	rs2814993	6	34618893	A	G	0.044939	0.00280896	1.29987e-57
Whole body fat mass	435	rs12528644	6	41749401	A	C	0.0118428	0.00216957	4.79999e-08
Whole body fat mass	435	rs9294260	6	83433228	A	G	0.0137122	0.00196418	2.90001e-12
Whole body fat mass	435	rs10499014	6	97947755	G	C	-0.013859	0.00221512	3.89996e-10
Whole body fat mass	435	rs9320823	6	98429337	C	T	0.0188041	0.00199609	4.49987e-21
Whole body fat mass	435	rs3853252	6	152170247	A	G	0.0118063	0.00196914	2e-09
Whole body fat mass	435	rs854917	6	90127390	T	C	-0.0132445	0.00222371	2.59998e-09
Whole body fat mass	435	rs13218383	6	120173501	G	C	-0.0149169	0.00206744	5.40008e-13
Whole body fat mass	435	rs1159974	6	126090277	C	T	0.0131824	0.00195149	1.39991e-11
Whole body fat mass	435	rs4709745	6	164105984	C	T	0.0138387	0.00211712	6.29941e-11
Whole body fat mass	435	rs215634	7	32369148	G	A	-0.0162386	0.0020116	6.89922e-16
Whole body fat mass	435	rs3807566	7	50564204	T	G	-0.012672	0.00197257	1.29999e-10
Whole body fat mass	435	rs6973656	7	77422583	G	A	0.0126406	0.00199534	2.39999e-10
Whole body fat mass	435	rs10248298	7	121963813	A	C	0.015535	0.00202571	1.69981e-14
Whole body fat mass	435	rs6973700	7	1856669	G	A	-0.0140409	0.00241705	6.29999e-09
Whole body fat mass	435	rs4718964	7	70038969	T	G	0.0146651	0.0019903	1.69981e-13
Whole body fat mass	435	rs12538435	7	71437104	G	A	-0.015801	0.00222183	1.10002e-12
Whole body fat mass	435	rs2470937	7	104579775	A	T	0.0115705	0.00196603	4e-09
Whole body fat mass	435	rs6946091	7	150684346	G	A	0.013258	0.00202448	5.79963e-11
Whole body fat mass	435	rs1182199	7	2862542	A	C	-0.0203673	0.00212386	8.80035e-22
Whole body fat mass	435	rs35589149	7	6426273	C	G	0.0200218	0.00288457	3.90032e-12
Whole body fat mass	435	rs17704028	7	95140031	T	C	-0.0172071	0.00276169	4.60002e-10
Whole body fat mass	435	rs2396625	7	113028634	A	T	-0.0172661	0.00198979	4.10015e-18
Whole body fat mass	435	rs2192649	7	78126279	G	T	0.0109837	0.00196568	2.30001e-08
Whole body fat mass	435	rs60814640	7	92286918	G	A	0.0155148	0.00206143	5.19996e-14
Whole body fat mass	435	rs35722851	7	130434500	C	T	0.0124526	0.00195649	2e-10
Whole body fat mass	435	rs6461999	7	27281304	A	C	-0.0193703	0.00292146	3.29989e-11
Whole body fat mass	435	rs62443626	7	39056649	A	G	-0.0107742	0.00196831	4.39997e-08
Whole body fat mass	435	rs2289379	7	44804225	T	C	-0.01292	0.00200597	1.2e-10
Whole body fat mass	435	rs58862095	7	75081418	T	C	-0.0174463	0.00198456	1.50003e-18
Whole body fat mass	435	rs10257197	7	76569775	G	A	-0.0167278	0.0026847	4.60002e-10
Whole body fat mass	435	rs142583374	8	27985864	A	G	0.0160822	0.0028894	2.59998e-08
Whole body fat mass	435	rs13252030	8	112491883	G	A	0.0128414	0.00221452	6.69993e-09
Whole body fat mass	435	rs10099330	8	143383694	G	A	0.0126391	0.00196524	1.29999e-10
Whole body fat mass	435	rs7460093	8	144876159	A	G	0.0114526	0.00197487	6.69993e-09
Whole body fat mass	435	rs7845090	8	73449940	A	G	-0.0228497	0.00216201	4.19952e-26
Whole body fat mass	435	rs2920939	8	93182601	A	G	0.0111885	0.00199878	2.19999e-08
Whole body fat mass	435	rs4876611	8	116671848	G	A	0.0226808	0.00217833	2.19989e-25
Whole body fat mass	435	rs7828631	8	132875320	T	C	0.0171594	0.00312884	4.20001e-08
Whole body fat mass	435	rs34571768	8	57112046	A	G	-0.0162132	0.00297266	4.90004e-08
Whole body fat mass	435	rs1216547	8	64703352	T	A	-0.0121079	0.00196073	6.59994e-10
Whole body fat mass	435	rs1813039	8	76295984	A	G	0.0130436	0.00216401	1.7e-09
Whole body fat mass	435	rs10100245	8	77226919	A	G	0.0194145	0.00197253	7.39946e-23
Whole body fat mass	435	rs1106761	8	142619234	A	G	0.014834	0.00203434	3.10027e-13
Whole body fat mass	435	rs11782341	8	4813459	G	A	0.0146922	0.00251611	5.19996e-09
Whole body fat mass	435	rs117176448	8	27261138	G	C	0.0225207	0.00331076	1e-11
Whole body fat mass	435	rs6980476	8	87519315	G	T	0.0120742	0.00219168	3.59998e-08
Whole body fat mass	435	rs497905	8	102879497	T	C	-0.0128813	0.00235117	4.30002e-08
Whole body fat mass	435	rs11778934	8	116551405	G	C	-0.0129104	0.00196549	5.10035e-11
Whole body fat mass	435	rs2717609	8	143769252	T	A	-0.0126487	0.00197563	1.5e-10
Whole body fat mass	435	rs6601527	8	10665444	A	C	-0.0128485	0.00199312	1.09999e-10
Whole body fat mass	435	rs62499697	8	14293020	C	T	0.014401	0.00217517	3.59998e-11
Whole body fat mass	435	rs7823952	8	21947794	T	G	-0.0118746	0.00200317	3.09999e-09
Whole body fat mass	435	rs11779446	8	23388326	G	A	-0.0206159	0.00266577	1e-14
Whole body fat mass	435	rs2954021	8	126482077	G	A	0.0158876	0.00195392	4.30031e-16
Whole body fat mass	435	rs13292699	9	15910044	C	A	-0.0223076	0.00197517	1.39991e-29
Whole body fat mass	435	rs16916303	9	30823761	G	A	-0.0179431	0.00304317	3.69999e-09
Whole body fat mass	435	rs7034554	9	37081301	G	A	-0.0116902	0.00201834	7.00003e-09
Whole body fat mass	435	rs7038943	9	120377178	C	T	-0.0143227	0.00206176	3.69999e-12
Whole body fat mass	435	rs7864914	9	122631415	G	A	0.0194261	0.00321643	1.5e-09
Whole body fat mass	435	rs10959841	9	11469190	C	T	-0.0112897	0.00201081	2e-08
Whole body fat mass	435	rs10756798	9	16739763	T	C	-0.0156105	0.00203905	1.9002e-14
Whole body fat mass	435	rs35307904	9	78511889	A	G	-0.0173642	0.0029988	7.00003e-09
Whole body fat mass	435	rs17218712	9	14765220	T	C	0.012325	0.002137	8e-09
Whole body fat mass	435	rs7357754	9	92207308	G	A	0.0130448	0.00196037	2.80027e-11
Whole body fat mass	435	rs7027304	9	129408290	T	C	0.0140728	0.00206238	8.9002e-12
Whole body fat mass	435	rs3739514	9	133783025	A	G	0.0117995	0.00207075	1.2e-08
Whole body fat mass	435	rs10116857	9	16595649	A	C	-0.0248846	0.00406359	9.09997e-10
Whole body fat mass	435	rs17770336	9	28414625	T	C	0.0212749	0.00208654	2.09991e-24
Whole body fat mass	435	rs10820852	9	94186973	A	C	-0.0139299	0.00218808	1.89998e-10
Whole body fat mass	435	rs2417084	9	103119277	C	T	0.0167542	0.00209908	1.39991e-15
Whole body fat mass	435	rs1147346	9	132213552	G	A	-0.0112355	0.00204186	3.69999e-08
Whole body fat mass	435	rs7893571	10	16750129	T	G	0.0146196	0.00207681	1.9002e-12
Whole body fat mass	435	rs4919478	10	102427797	G	A	0.0125754	0.00212837	3.50002e-09
Whole body fat mass	435	rs10510025	10	118650996	T	C	0.0179707	0.00227166	2.60016e-15
Whole body fat mass	435	rs67609008	10	126640936	C	T	0.0151399	0.00217618	3.50026e-12
Whole body fat mass	435	rs10999456	10	72413827	T	C	0.0157879	0.00221376	9.8992e-13
Whole body fat mass	435	rs10887578	10	88096047	C	G	0.0138641	0.00196581	1.80011e-12
Whole body fat mass	435	rs11012732	10	21830104	G	A	0.0210978	0.00207656	2.99985e-24
Whole body fat mass	435	rs12762744	10	53669252	T	C	0.0129137	0.00226633	1.2e-08
Whole body fat mass	435	rs12254441	10	76617857	T	C	-0.0136583	0.00209269	6.70039e-11
Whole body fat mass	435	rs7916385	10	102470432	T	C	-0.0219389	0.00297359	1.59993e-13
Whole body fat mass	435	rs11245344	10	126418782	T	C	0.0125829	0.00197795	2e-10
Whole body fat mass	435	rs2172131	10	133978962	C	T	-0.0147647	0.00198052	8.99912e-14
Whole body fat mass	435	rs743572	10	104597152	G	A	0.0125945	0.00201698	4.30002e-10
Whole body fat mass	435	rs16934748	10	33970319	C	T	0.0176652	0.00273642	1.09999e-10
Whole body fat mass	435	rs7070670	10	61842645	T	C	-0.0122284	0.00209427	5.30005e-09
Whole body fat mass	435	rs17399739	10	87490850	G	A	0.0230515	0.00386381	2.39999e-09
Whole body fat mass	435	rs577525	10	99769388	C	T	0.0186462	0.00196979	2.90001e-21
Whole body fat mass	435	rs1008982	10	131445731	C	T	-0.0111456	0.00202513	3.69999e-08
Whole body fat mass	435	rs35099456	11	66649527	C	G	-0.0387799	0.00407213	1.69981e-21
Whole body fat mass	435	rs61903695	11	89922417	G	A	0.0156535	0.00224486	3.10027e-12
[truncated: 944 more rows]

## Sheet: SNP in the GWAS of outcome
sTable2: Extracting SNPs in the GWAS summary statistics of IDA.
Considered exposures	number of SNPs	SNPs	chr	pos	effect_allele	other_allele	beta	se	pvalue	eaf.outcome
Body mass index	505	rs10009336	4	44480783	T	C	-4.87666e-05	0.000326992	0.881446	0.160094
Body mass index	505	rs1006896	3	88104411	C	A	0.000169608	0.000374786	0.650876	0.115442
Body mass index	505	rs10132280	14	25928179	A	C	0.000404097	0.000263084	0.12454	0.300048
Body mass index	505	rs10169594	2	41637688	C	T	0.000308216	0.000249904	0.217452	0.363906
Body mass index	505	rs10182181	2	25150296	G	A	4.73467e-06	0.000239918	0.984255	0.487981
Body mass index	505	rs10192119	2	164581241	G	T	-3.39044e-05	0.000330269	0.918235	0.155887
Body mass index	505	rs10197031	2	105454590	C	T	0.000159358	0.000265485	0.548338	0.28668
Body mass index	505	rs10243319	7	147674678	C	T	-6.18409e-05	0.000245522	0.801138	0.394307
Body mass index	505	rs10247983	7	114590228	A	G	0.000869235	0.00045643	0.0568565	0.923007
Body mass index	505	rs10248136	7	39077397	T	C	-3.46457e-05	0.000240368	0.885393	0.515813
Body mass index	505	rs10269783	7	49616203	A	G	-5.75857e-05	0.000246178	0.815048	0.387169
Body mass index	505	rs10408324	19	51774806	T	C	0.000129985	0.000264676	0.62335	0.28707
Body mass index	505	rs10478110	5	112445734	C	A	0.000232783	0.000242645	0.337381	0.433255
Body mass index	505	rs1048932	11	115044850	A	C	-0.00034395	0.000243444	0.157701	0.413229
Body mass index	505	rs10492229	12	110602173	T	C	0.000144882	0.000281573	0.606872	0.23775
Body mass index	505	rs10510419	3	12426936	T	G	0.000381379	0.000337874	0.259	0.147163
Body mass index	505	rs10518694	15	53072673	A	C	0.000870613	0.000340901	0.0106539	0.1453
Body mass index	505	rs1064213	2	198950240	A	G	0.000413772	0.00024003	0.0847383	0.477014
Body mass index	505	rs10733051	1	167280354	G	A	1.13862e-06	0.000240112	0.996216	0.501203
Body mass index	505	rs10742752	11	45438374	C	T	0.000317937	0.000245903	0.196033	0.611711
Body mass index	505	rs10747488	1	98299475	A	C	7.89799e-05	0.00028508	0.781747	0.76879
Body mass index	505	rs10750215	11	122505344	T	G	0.000158186	0.000246836	0.521617	0.385662
Body mass index	505	rs1075901	17	15943910	C	T	-0.000266195	0.000241471	0.270292	0.560588
Body mass index	505	rs10768994	11	43936945	C	T	-0.000360188	0.000242535	0.137519	0.434751
Body mass index	505	rs10795422	10	16759312	G	A	-0.000112376	0.000258858	0.6642	0.68752
Body mass index	505	rs10811871	9	23200766	G	A	0.000133787	0.0002469	0.58791	0.386152
Body mass index	505	rs10832778	11	17394073	G	C	-0.000291734	0.000247054	0.237662	0.621607
Body mass index	505	rs10858334	9	137989785	G	C	-0.000461693	0.000344685	0.18042	0.144286
Body mass index	505	rs10867256	9	81367391	T	C	7.25142e-05	0.000241501	0.763975	0.558383
Body mass index	505	rs10878946	12	69642315	T	C	-1.60266e-05	0.000269132	0.952515	0.726586
Body mass index	505	rs10887578	10	88096047	C	G	-0.000536933	0.000241136	0.0259693	0.50166
Body mass index	505	rs10914462	1	32125943	G	A	2.86622e-05	0.000242585	0.905946	0.427074
Body mass index	505	rs10915840	1	225668524	A	G	0.000223655	0.000273723	0.413881	0.27265
Body mass index	505	rs10920678	1	190239907	G	A	-0.000147154	0.000241743	0.542711	0.56077
Body mass index	505	rs10938397	4	45182527	G	A	-0.00048553	0.000242336	0.0451201	0.434372
Body mass index	505	rs10942267	5	80841914	G	A	-0.000211813	0.000257441	0.410645	0.318343
Body mass index	505	rs10953740	7	113460282	G	A	2.35786e-05	0.000241175	0.922118	0.556756
Body mass index	505	rs10962550	9	16720329	C	G	0.000295592	0.000311809	0.343135	0.18095
Body mass index	505	rs10968114	9	27800007	C	A	-0.000338794	0.00024094	0.159685	0.468752
Body mass index	505	rs10971709	9	33804813	T	C	-0.000561063	0.000295148	0.0573086	0.20848
Body mass index	505	rs10984756	9	122651784	G	C	-0.000624487	0.000398509	0.117101	0.101449
Body mass index	505	rs11030618	11	29243293	T	C	0.000119445	0.000242236	0.621948	0.563767
Body mass index	505	rs11066188	12	112610714	A	G	-0.000148957	0.000244354	0.542131	0.406658
Body mass index	505	rs11084553	19	31019780	G	A	-5.10537e-05	0.000330048	0.877069	0.15665
Body mass index	505	rs11105839	12	91237920	A	T	-0.000688502	0.000249636	0.00581541	0.367237
Body mass index	505	rs11115176	12	82465797	C	T	0.000303441	0.000282071	0.282035	0.237516
Body mass index	505	rs11118308	1	219633869	G	A	3.30729e-05	0.000241092	0.890889	0.448017
Body mass index	505	rs1112613	13	53651850	A	G	0.000366527	0.000310849	0.238353	0.185174
Body mass index	505	rs11150911	18	73498528	C	A	4.28972e-06	0.000269488	0.9873	0.725597
Body mass index	505	rs11165643	1	96924097	T	C	-7.05044e-05	0.000243879	0.772508	0.592346
Body mass index	505	rs11170468	12	39430048	C	A	-0.000190425	0.000283207	0.501336	0.233998
Body mass index	505	rs11173522	12	60953472	A	C	0.000564278	0.00029254	0.0537452	0.213836
Body mass index	505	rs11185111	1	107962328	A	G	-6.10111e-05	0.000264809	0.817784	0.295898
Body mass index	505	rs11251352	10	2585792	G	A	0.000620242	0.00024537	0.0114789	0.604732
Body mass index	505	rs1144387	13	78365190	C	G	-9.99181e-06	0.000242469	0.96713	0.569708
Body mass index	505	rs11496125	7	103417557	T	C	5.7062e-05	0.000243614	0.814806	0.424225
Body mass index	505	rs11505821	7	76818677	T	A	-0.000738197	0.00048938	0.131445	0.0641114
Body mass index	505	rs11538	22	18220831	G	A	-0.000472875	0.000316358	0.134982	0.173338
Body mass index	505	rs1158805	18	40736590	A	C	-0.000159569	0.000247922	0.519819	0.375261
Body mass index	505	rs11609659	12	108296260	C	T	-0.000438583	0.00028025	0.117591	0.246059
Body mass index	505	rs11611246	12	939480	T	G	0.000153805	0.000292608	0.599142	0.213065
Body mass index	505	rs11615578	12	121714935	T	C	-0.00032071	0.000275587	0.244533	0.257527
Body mass index	505	rs11656076	17	31464270	A	G	-0.000424655	0.000287542	0.139718	0.223064
Body mass index	505	rs11672660	19	46180184	T	C	-0.00041449	0.000303026	0.171364	0.192868
Body mass index	505	rs11713193	3	49924424	A	G	-7.22303e-05	0.000239675	0.763134	0.51694
Body mass index	505	rs11736228	4	147376805	T	A	0.00016171	0.000277557	0.56015	0.247598
Body mass index	505	rs11738695	5	108699161	A	C	0.000382704	0.000243672	0.116284	0.591693
Body mass index	505	rs11739877	5	105876806	T	C	-0.000185565	0.000247248	0.452941	0.622505
Body mass index	505	rs11781699	8	118863061	C	T	-0.000260051	0.000309597	0.400927	0.183231
Body mass index	505	rs11855853	15	78012618	T	C	-0.000318083	0.000271071	0.240623	0.269972
Body mass index	505	rs1187352	9	87293457	C	T	0.000382072	0.000251981	0.129451	0.653018
Body mass index	505	rs11880870	19	18830704	G	A	-0.000219539	0.000239459	0.359242	0.480498
Body mass index	505	rs11889536	2	220163543	G	A	6.59746e-05	0.000334937	0.843846	0.151481
Body mass index	505	rs11908637	20	47428485	A	G	-0.000251822	0.000281578	0.37115	0.238213
Body mass index	505	rs11945861	4	65700865	A	G	-0.000360052	0.000283154	0.203524	0.237865
Body mass index	505	rs11951673	5	95861012	T	C	0.0003238	0.000244825	0.185978	0.398089
Body mass index	505	rs12033257	1	112318484	G	A	-0.000465873	0.000248482	0.0608107	0.381507
Body mass index	505	rs12041258	1	195047936	C	T	-0.000183133	0.000285727	0.521564	0.227811
Body mass index	505	rs12044597	1	1708801	G	A	0.000133989	0.000240112	0.576828	0.511135
Body mass index	505	rs12049202	1	77967523	T	C	0.00017783	0.000300117	0.553493	0.199003
Body mass index	505	rs12098284	10	76047464	T	C	6.90989e-05	0.000364259	0.849546	0.123183
Body mass index	505	rs12150665	17	34914787	C	T	3.02337e-05	0.000243624	0.901237	0.40882
Body mass index	505	rs1218822	13	28011963	A	G	-0.000470926	0.000253466	0.0631771	0.661454
Body mass index	505	rs12299814	12	90216146	A	C	1.14996e-05	0.000279006	0.967123	0.24481
Body mass index	505	rs12328930	2	175079125	C	T	9.55764e-05	0.000243177	0.694297	0.417871
Body mass index	505	rs12334877	8	67194171	A	G	-0.000129015	0.0003044	0.671686	0.195402
Body mass index	505	rs12364470	11	134601012	G	T	-3.98267e-05	0.000322667	0.901767	0.165287
Body mass index	505	rs12369179	12	122963550	T	C	1.98429e-05	0.00041594	0.961951	0.0921515
Body mass index	505	rs12416812	11	888632	A	G	0.000167803	0.000239488	0.483507	0.502235
Body mass index	505	rs1241986	18	6873954	A	G	0.000433244	0.000337651	0.199455	0.849925
Body mass index	505	rs12422552	12	14413931	C	G	-7.83211e-06	0.000271665	0.977	0.26784
Body mass index	505	rs12429545	13	54102206	A	G	0.000475773	0.00036103	0.187564	0.128846
Body mass index	505	rs12448257	16	3599655	A	G	-0.000217443	0.000293362	0.458566	0.21556
Body mass index	505	rs12546578	8	85085268	A	T	0.000242038	0.000272532	0.374483	0.73521
Body mass index	505	rs12564992	1	174478100	G	A	0.00077128	0.00038359	0.0443588	0.109644
Body mass index	505	rs12593036	15	81058652	G	A	-0.000145162	0.000261134	0.578286	0.304541
Body mass index	505	rs12602912	17	65870073	T	C	-0.00018407	0.000302493	0.54285	0.195307
Body mass index	505	rs1260326	2	27730940	C	T	-0.000217766	0.000245153	0.374389	0.606851
Body mass index	505	rs12629015	3	119618053	G	A	6.0085e-05	0.000319653	0.850901	0.16906
Body mass index	505	rs1266874	6	51779638	G	A	9.91047e-05	0.000251332	0.693346	0.349709
Body mass index	505	rs12675063	8	132879047	T	A	-0.00029091	0.000374543	0.437333	0.115634
Body mass index	505	rs1268065	6	126042783	A	G	0.000230159	0.000241708	0.340986	0.466282
Body mass index	505	rs12680842	8	95582606	G	A	-5.66522e-05	0.000257936	0.826154	0.316735
Body mass index	505	rs12718572	7	50573325	T	C	-0.000447891	0.000245126	0.0676722	0.40201
Body mass index	505	rs12762034	10	33969931	C	T	-4.97135e-05	0.000449571	0.91195	0.076971
Body mass index	505	rs12779328	10	12943973	T	C	0.000331808	0.000266251	0.212682	0.282228
Body mass index	505	rs1285997	14	91513029	G	C	-1.42052e-05	0.0002643	0.957137	0.709242
Body mass index	505	rs12888545	14	88308044	G	A	-0.000312053	0.000276047	0.258293	0.253723
Body mass index	505	rs12888955	14	103256877	A	G	-0.000181318	0.00025227	0.472298	0.657625
Body mass index	505	rs12905439	15	99521883	G	C	-0.000598999	0.000250262	0.0166898	0.359988
Body mass index	505	rs12914489	15	74187937	A	G	9.88428e-05	0.000386142	0.79797	0.108013
Body mass index	505	rs12922346	16	82438337	C	G	0.000279098	0.00027252	0.305771	0.26845
Body mass index	505	rs12933482	16	72189604	G	A	-0.000589772	0.000389467	0.129949	0.106039
Body mass index	505	rs12936083	17	4801887	G	A	0.00028501	0.000257978	0.269253	0.31695
Body mass index	505	rs12939549	17	78611724	G	A	0.000461725	0.000241149	0.0555329	0.441039
Body mass index	505	rs1296328	4	137083193	C	A	-8.67651e-05	0.000242514	0.720513	0.559939
Body mass index	505	rs12981256	19	1865901	A	G	0.000122555	0.000241451	0.61175	0.543675
Body mass index	505	rs13021737	2	632348	G	A	-7.19982e-05	0.00031774	0.820739	0.828673
Body mass index	505	rs13047416	21	40309436	G	C	0.000187204	0.000248112	0.450541	0.37669
Body mass index	505	rs13069244	3	180441172	A	G	0.000300399	0.000458545	0.512395	0.0741245
Body mass index	505	rs13107325	4	103188709	T	C	0.000120523	0.000456176	0.791624	0.0748227
Body mass index	505	rs13110266	4	162129844	A	G	-0.000279524	0.000243529	0.25105	0.416785
Body mass index	505	rs13132853	4	38680015	G	A	6.85333e-06	0.00025085	0.978204	0.365217
Body mass index	505	rs13147390	4	80712000	C	T	-2.5028e-05	0.000249246	0.920015	0.364748
Body mass index	505	rs13174863	5	139080745	G	A	0.000584018	0.000339496	0.0853886	0.148282
Body mass index	505	rs13184896	5	122734005	T	G	1.01505e-05	0.000241963	0.966538	0.432978
Body mass index	505	rs13191362	6	163033350	G	A	0.000128786	0.000363303	0.722975	0.125144
Body mass index	505	rs1320903	3	131758077	A	G	1.62498e-06	0.000257389	0.994963	0.319178
Body mass index	505	rs1321432	20	6614691	C	A	-0.000180835	0.000248843	0.467407	0.628513
Body mass index	505	rs13240600	7	99064466	G	A	-0.000257313	0.000331558	0.437707	0.154376
Body mass index	505	rs13250058	8	112270826	T	G	0.00030405	0.000258975	0.240375	0.687735
Body mass index	505	rs13263601	8	14095900	C	A	1.04403e-05	0.000251173	0.966844	0.347797
Body mass index	505	rs1327259	6	51177811	G	A	0.000161189	0.000247072	0.514147	0.385283
Body mass index	505	rs13287131	9	92119579	C	T	0.000533269	0.000274435	0.0519984	0.259748
Body mass index	505	rs1330052	13	86536006	G	C	-0.00030803	0.000249709	0.217369	0.361859
Body mass index	505	rs13329567	15	68104367	T	C	-0.000558523	0.000288376	0.0527728	0.221318
Body mass index	505	rs1365466	18	36182440	T	C	-0.000610751	0.000275201	0.0264679	0.744438
Body mass index	505	rs1371108	2	81816251	A	C	0.000116308	0.00025783	0.651917	0.31817
Body mass index	505	rs138289	22	32182708	T	A	0.000217538	0.000240572	0.365862	0.469337
Body mass index	505	rs1409818	20	21381121	T	C	-0.000213137	0.00039848	0.592736	0.10099
Body mass index	505	rs1412235	9	28410996	C	G	0.000484377	0.000255727	0.0582103	0.327099
Body mass index	505	rs1421334	8	30865733	C	A	-0.000317693	0.000242049	0.189346	0.550564
Body mass index	505	rs1430387	18	58227112	C	T	-3.23156e-05	0.0002435	0.89442	0.421607
Body mass index	505	rs1431659	8	73439070	G	A	-3.14653e-05	0.000271018	0.907573	0.729139
Body mass index	505	rs1436344	3	104606144	C	G	-0.000139845	0.000243086	0.565096	0.58194
Body mass index	505	rs1445652	2	155668460	A	G	-0.000174055	0.000311133	0.575875	0.182709
Body mass index	505	rs1452075	3	62481063	T	C	-0.000162158	0.000271873	0.550876	0.736445
Body mass index	505	rs1454687	3	94038085	G	C	0.000218261	0.00023979	0.362708	0.515641
Body mass index	505	rs1465900	11	76473138	C	A	6.45196e-05	0.000295936	0.827414	0.213418
Body mass index	505	rs1472169	9	37209396	T	C	0.000311516	0.000245378	0.204252	0.388925
Body mass index	505	rs1476322	3	161446055	A	G	0.00034464	0.000240705	0.152204	0.559472
Body mass index	505	rs1477199	16	53712135	G	A	1.0265e-05	0.000350115	0.97661	0.135803
Body mass index	505	rs1492767	4	55221467	T	C	-0.000122025	0.000239374	0.610215	0.507116
Body mass index	505	rs1503526	5	63020706	C	T	0.00015939	0.000239994	0.5066	0.4788
Body mass index	505	rs1521527	2	165427825	C	G	0.0002907	0.000241692	0.229067	0.537801
Body mass index	505	rs1522569	4	171632637	G	T	-0.000507207	0.000310608	0.102481	0.182518
Body mass index	505	rs1528435	2	181550962	T	C	-3.89299e-05	0.000247206	0.874867	0.62043
Body mass index	505	rs1535660	9	10371073	C	T	9.53358e-05	0.000348968	0.784704	0.863142
Body mass index	505	rs1538247	6	153395344	C	T	0.000375679	0.000260887	0.149866	0.303387
Body mass index	505	rs1552893	3	194851700	G	A	-0.00020435	0.000269705	0.448644	0.271203
Body mass index	505	rs156201	6	104847441	C	G	-9.10705e-05	0.000278103	0.743313	0.754369
Body mass index	505	rs1624134	10	34834482	C	G	-0.00012296	0.000245469	0.616429	0.394805
Body mass index	505	rs1656377	3	158285280	C	T	-0.00012916	0.000243496	0.595805	0.588919
Body mass index	505	rs1681740	10	118564313	C	A	4.48799e-05	0.000246619	0.855598	0.407247
Body mass index	505	rs16849710	1	202106797	G	A	0.000133295	0.000241258	0.580607	0.528298
Body mass index	505	rs16851483	3	141275436	T	G	-0.000121742	0.000483455	0.801182	0.0658631
Body mass index	505	rs16871902	5	3488462	A	G	0.000110491	0.000239772	0.644931	0.48612
Body mass index	505	rs16903285	5	87978252	C	T	0.00014719	0.000358067	0.681023	0.129646
Body mass index	505	rs16953563	15	66686770	A	G	0.000111441	0.000277176	0.687643	0.248384
Body mass index	505	rs17001561	4	77096118	A	G	0.000240451	0.000336438	0.474798	0.149768
Body mass index	505	rs17014375	1	209543560	G	T	0.000685369	0.000354091	0.0529212	0.132223
Body mass index	505	rs17033117	3	35443653	T	C	-0.000334866	0.00031434	0.286742	0.176198
Body mass index	505	rs17056301	5	158271680	C	T	0.000149626	0.000276093	0.58786	0.254571
Body mass index	505	rs17113297	10	102395982	T	C	-0.000193063	0.000290737	0.50666	0.216526
Body mass index	505	rs17119937	8	14502274	C	T	-0.000211049	0.000485411	0.663719	0.0666846
Body mass index	505	rs17203016	2	208255518	G	A	-0.000707976	0.000299321	0.0180173	0.202778
Body mass index	505	rs17207196	7	75101065	T	C	0.000137561	0.000242929	0.571218	0.419334
Body mass index	505	rs17238110	15	62150364	G	A	-1.41981e-05	0.000815012	0.986101	0.0221634
Body mass index	505	rs17311369	15	47709199	T	C	0.000246427	0.000258676	0.340769	0.319615
Body mass index	505	rs17399237	2	35471626	C	T	-0.000320594	0.000241727	0.184752	0.559766
Body mass index	505	rs17405819	8	76806584	C	T	-0.000109216	0.000262363	0.677208	0.297759
Body mass index	505	rs17424296	5	60838903	A	G	-0.00033206	0.000248939	0.182237	0.370621
Body mass index	505	rs17425707	1	57874879	C	T	-0.000875173	0.000392762	0.0258643	0.103591
Body mass index	505	rs17446257	13	40749213	A	G	0.000217991	0.000358321	0.542943	0.128428
Body mass index	505	rs17499593	2	172649755	G	C	0.00038875	0.000302513	0.198769	0.19433
Body mass index	505	rs17513613	19	30286822	C	T	-0.000439338	0.000255897	0.0860062	0.328944
Body mass index	505	rs175165	22	20116015	G	T	5.09029e-05	0.000245635	0.835831	0.395674
Body mass index	505	rs17535749	3	10027724	A	G	-0.000634724	0.000385237	0.0994329	0.109662
Body mass index	505	rs17551974	2	142293146	A	C	-0.000200447	0.000307986	0.515155	0.185886
Body mass index	505	rs17636031	10	126594078	C	T	-0.00023266	0.000264911	0.379805	0.289932
Body mass index	505	rs17663412	5	167595121	A	C	1.39329e-05	0.000373543	0.970246	0.116365
Body mass index	505	rs17710386	18	63461201	C	T	0.000244756	0.000259106	0.344855	0.313532
Body mass index	505	rs17724992	19	18454825	G	A	-0.000133218	0.000271407	0.623538	0.267171
Body mass index	505	rs17789218	6	100600097	C	T	0.000329313	0.00027928	0.23834	0.243257
Body mass index	505	rs17806379	20	51107290	T	C	9.68006e-05	0.000310329	0.755096	0.183172
Body mass index	505	rs1784460	11	118938371	A	T	-4.46252e-05	0.00024422	0.855013	0.404294
Body mass index	505	rs1804528	4	146056320	A	G	-0.000213103	0.000249601	0.393229	0.362264
Body mass index	505	rs1830074	7	6718674	C	T	0.000121991	0.000262709	0.642392	0.296084
Body mass index	505	rs1836303	15	46539116	G	A	0.000113339	0.000245374	0.644151	0.395697
Body mass index	505	rs1843328	12	17111188	A	C	-0.000236002	0.000240626	0.326699	0.507808
Body mass index	505	rs1863652	4	95991417	A	G	-8.69393e-05	0.000251374	0.729451	0.347471
Body mass index	505	rs1884389	20	1410582	T	C	-7.49422e-05	0.000242427	0.75722	0.438671
Body mass index	505	rs1885728	6	5977833	A	G	0.000342746	0.000259457	0.186498	0.683672
Body mass index	505	rs1891216	1	7728391	G	T	8.25206e-05	0.00024849	0.739823	0.376511
Body mass index	505	rs1896767	16	62838304	A	G	9.52993e-05	0.000240681	0.692137	0.537462
Body mass index	505	rs189843	5	164600151	C	G	0.000131989	0.000242581	0.58637	0.563739
Body mass index	505	rs1927790	13	96922191	C	T	7.93327e-05	0.000243633	0.74471	0.411264
Body mass index	505	rs1928295	9	120378483	C	T	0.000253785	0.000241977	0.294273	0.429797
Body mass index	505	rs1937683	10	53679060	T	C	0.000199317	0.000254567	0.433649	0.666719
Body mass index	505	rs1948080	9	11852043	G	T	-6.3687e-05	0.000247061	0.796578	0.374976
Body mass index	505	rs1982441	8	28021769	T	G	0.000749112	0.000356189	0.0354552	0.130915
Body mass index	505	rs1982725	19	30618771	T	C	-2.81472e-05	0.000243899	0.908124	0.473387
Body mass index	505	rs1993709	1	72838529	G	A	0.000583901	0.000300522	0.0520224	0.800491
Body mass index	505	rs2007231	1	115266306	T	C	3.1705e-06	0.000250221	0.98989	0.644094
Body mass index	505	rs200810	6	97922184	C	T	-0.000278874	0.00024789	0.260594	0.371116
Body mass index	505	rs2009416	5	92415111	T	C	0.00018504	0.000249839	0.458914	0.35919
Body mass index	505	rs2033529	6	40348653	G	A	0.000622806	0.000265431	0.0189566	0.288706
Body mass index	505	rs2051559	4	3298800	C	T	-0.000434849	0.000353922	0.219201	0.13301
Body mass index	505	rs2065418	11	30422068	G	T	-6.33383e-05	0.000249422	0.799542	0.360662
Body mass index	505	rs208015	17	46252346	C	T	0.00058904	0.000478158	0.217989	0.932504
Body mass index	505	rs2124499	3	123093541	C	G	-0.000495129	0.000248621	0.0464259	0.368981
Body mass index	505	rs2143253	20	41987392	A	G	-6.09219e-05	0.000364222	0.867161	0.124599
Body mass index	505	rs215634	7	32369148	G	A	0.000285397	0.000247074	0.248047	0.614216
Body mass index	505	rs2162524	2	230817437	C	T	-0.000198482	0.000257388	0.440625	0.318837
Body mass index	505	rs2163188	10	65314711	C	G	-5.91339e-05	0.000239979	0.805363	0.486536
Body mass index	505	rs2174307	9	73791849	C	G	0.000128453	0.000242839	0.596832	0.415677
Body mass index	505	rs217671	14	62360464	G	A	0.000131759	0.000269253	0.624593	0.272905
Body mass index	505	rs2228213	6	12124855	A	G	-0.000120002	0.000251674	0.633495	0.346473
Body mass index	505	rs2235564	1	6713114	T	C	-7.89803e-05	0.000253222	0.755115	0.340709
Body mass index	505	rs2246012	6	131898208	C	T	-0.000321856	0.000320618	0.315446	0.16786
Body mass index	505	rs226000	14	30488699	T	C	4.16398e-05	0.000319695	0.89637	0.830039
Body mass index	505	rs2283093	7	126721231	T	C	-0.000227582	0.000297382	0.444103	0.203641
Body mass index	505	rs2284746	1	17306675	G	C	-0.000240826	0.000239745	0.315136	0.523162
Body mass index	505	rs2285178	22	38205989	C	T	-6.87193e-05	0.000261893	0.793018	0.296795
Body mass index	505	rs2306537	12	133423695	G	A	-1.79267e-06	0.000259233	0.994482	0.310271
Body mass index	505	rs2307111	5	75003678	C	T	-5.2388e-05	0.000245655	0.831126	0.392861
Body mass index	505	rs2317299	2	236903093	C	T	5.29449e-05	0.000242309	0.827038	0.553741
Body mass index	505	rs2325036	3	85819412	C	A	0.000180299	0.000247703	0.466685	0.377612
Body mass index	505	rs2357760	6	120213880	A	G	0.000245934	0.000257404	0.339356	0.680466
Body mass index	505	rs2361988	16	398151	C	T	-3.22409e-05	0.00027431	0.906436	0.258147
Body mass index	505	rs2365389	3	61236462	T	C	-0.000128971	0.000244418	0.597733	0.40782
Body mass index	505	rs2367112	5	64168193	G	T	0.000105822	0.000239951	0.659203	0.499588
Body mass index	505	rs2411182	17	35059718	A	G	1.04996e-05	0.00026232	0.968072	0.702634
Body mass index	505	rs2423668	20	12430673	C	T	3.32923e-05	0.000240886	0.890076	0.546064
Body mass index	505	rs2425840	20	44904838	C	A	0.00011888	0.000244176	0.626356	0.409932
Body mass index	505	rs2429150	12	2152655	C	A	-0.000109673	0.000244995	0.654403	0.405097
Body mass index	505	rs2479958	13	111984244	G	A	-0.000283129	0.000242428	0.242852	0.516132
Body mass index	505	rs2481665	1	62594677	C	T	-2.39801e-05	0.000241113	0.920777	0.43699
Body mass index	505	rs2543132	8	15536311	C	G	-0.0005316	0.000309628	0.0859983	0.814762
Body mass index	505	rs2600226	3	12928762	T	C	-0.000217242	0.000257686	0.399201	0.679545
Body mass index	505	rs2605603	11	93221105	A	G	0.00012287	0.000240288	0.60911	0.478888
Body mass index	505	rs2608703	12	41846769	A	C	0.000253819	0.000240605	0.291463	0.461127
Body mass index	505	rs262130	6	142853486	T	C	0.000564385	0.000306889	0.0659083	0.187259
Body mass index	505	rs2643452	4	18529220	A	T	-0.000114304	0.000240961	0.63524	0.534914
Body mass index	505	rs2693826	2	6160943	A	G	0.00022048	0.00024211	0.362474	0.435126
Body mass index	505	rs2694047	8	116750548	G	A	3.42774e-05	0.000277294	0.901621	0.750694
Body mass index	505	rs273504	19	18215247	G	A	-0.000338358	0.000242717	0.163306	0.420805
Body mass index	505	rs2744974	6	34579431	T	C	2.64137e-05	0.000256264	0.917906	0.325593
Body mass index	505	rs2791653	1	11129848	G	A	0.000398353	0.000283229	0.159586	0.766531
Body mass index	505	rs2820311	1	201841476	G	A	0.000131161	0.000253297	0.604587	0.338614
Body mass index	505	rs2832283	21	30690558	A	G	0.000132803	0.00029256	0.649878	0.215272
Body mass index	505	rs2836964	21	40631006	C	T	-0.000203429	0.000248314	0.412651	0.368622
Body mass index	505	rs2861683	2	67836507	C	A	-0.000137158	0.000243048	0.572534	0.413131
Body mass index	505	rs2868975	3	116935323	A	G	-5.85916e-05	0.000314557	0.852235	0.175461
Body mass index	505	rs287104	19	34290995	A	G	-0.000140478	0.000251908	0.577079	0.650411
Body mass index	505	rs2875762	6	124925032	C	G	0.000221653	0.000281539	0.431113	0.240853
Body mass index	505	rs2907948	7	150638484	A	G	0.000269265	0.000277269	0.331482	0.249188
Body mass index	505	rs2931434	5	73159098	T	C	6.83311e-05	0.000253962	0.787883	0.336686
Body mass index	505	rs2943465	12	19265921	C	T	0.000295985	0.000557058	0.595186	0.951377
Body mass index	505	rs294704	5	152519088	T	G	-0.000268794	0.000267183	0.314402	0.72007
Body mass index	505	rs3007105	14	47367616	T	C	-5.89292e-05	0.000243118	0.808479	0.422342
Body mass index	505	rs326896	4	112669571	T	C	0.000420407	0.000245067	0.0862581	0.397409
Body mass index	505	rs331966	4	143675717	C	A	-0.000137521	0.00024821	0.579545	0.375946
Body mass index	505	rs33500	3	42427191	T	C	-2.13764e-05	0.000310957	0.945193	0.818436
Body mass index	505	rs339991	15	60913637	G	A	0.000546853	0.000242535	0.0241502	0.572421
Body mass index	505	rs349088	11	84814393	A	C	0.000204389	0.000240575	0.395556	0.50019
Body mass index	505	rs355777	3	154034950	C	G	-0.000292226	0.000244354	0.231731	0.406845
Body mass index	505	rs3731695	2	203820275	C	T	-8.7279e-05	0.000240809	0.717023	0.550055
Body mass index	505	rs3732084	2	207174316	C	T	-0.000378364	0.00024718	0.12584	0.621584
Body mass index	505	rs3736485	15	51748610	G	A	0.000322278	0.000241626	0.182274	0.539331
Body mass index	505	rs3749897	6	42532102	T	C	9.8183e-05	0.000243312	0.686561	0.410104
Body mass index	505	rs3754963	2	166185707	T	A	-0.000121019	0.000274608	0.659433	0.256676
Body mass index	505	rs3764835	2	159519368	A	G	-0.000231699	0.000333638	0.487393	0.153054
Body mass index	505	rs3772882	3	81808602	A	C	0.000206621	0.000247525	0.40386	0.374446
Body mass index	505	rs3800229	6	108996963	T	G	-0.000110733	0.000266438	0.677699	0.714768
Body mass index	505	rs3800637	7	137403432	C	T	-0.000348791	0.000255441	0.172114	0.334415
Body mass index	505	rs3806114	6	20482335	A	G	0.000228018	0.000257346	0.375599	0.665646
Body mass index	505	rs3806572	2	55238677	A	G	4.95237e-05	0.000264012	0.851205	0.292978
Body mass index	505	rs3807645	7	77830091	A	G	-9.27889e-06	0.000288973	0.974384	0.224624
Body mass index	505	rs380857	9	101491066	A	C	-0.00156748	0.000376631	3.15755e-05	0.885628
Body mass index	505	rs3814883	16	29994922	T	C	0.000353145	0.000240697	0.142329	0.484652
Body mass index	505	rs3828783	6	33767727	A	G	-0.000603159	0.000310451	0.0520355	0.183191
Body mass index	505	rs3829849	9	129390800	T	C	0.000119768	0.000248321	0.629586	0.369077
Body mass index	505	rs38314	7	70067315	A	G	9.77945e-05	0.000239922	0.683561	0.494215
Body mass index	505	rs3844598	5	140992235	G	A	0.000270936	0.000240381	0.259698	0.528218
Body mass index	505	rs3902951	14	69789755	G	T	4.32908e-05	0.000284514	0.879063	0.237779
Body mass index	505	rs3904244	10	27361527	A	T	0.000292606	0.000347934	0.400359	0.137795
Body mass index	505	rs391300	17	2216258	C	T	0.000452436	0.000250384	0.0707685	0.64117
Body mass index	505	rs3935648	17	79085335	G	C	-0.000549888	0.000287242	0.0555738	0.228181
Body mass index	505	rs3977755	10	104420210	T	C	0.000178684	0.000265606	0.501112	0.28454
Body mass index	505	rs40067	5	107439012	A	G	-0.000522823	0.000319996	0.102292	0.170015
Body mass index	505	rs4012234	20	32553047	G	T	-0.000102508	0.000243612	0.673912	0.583786
Body mass index	505	rs4072917	8	143300279	A	G	0.000420307	0.000240989	0.0811447	0.474973
Body mass index	505	rs4148155	4	89054667	G	A	0.000358905	0.000376224	0.340101	0.114282
Body mass index	505	rs4148866	12	123425575	T	C	3.13326e-05	0.000243732	0.897711	0.410371
Body mass index	505	rs4237643	11	43648368	G	T	4.18035e-05	0.000259308	0.871927	0.689952
Body mass index	505	rs427943	21	46570896	C	A	-6.63789e-05	0.000241982	0.783845	0.559752
Body mass index	505	rs429343	2	147903382	G	A	-0.000324163	0.000243112	0.182405	0.577423
Body mass index	505	rs4307239	7	24354300	G	A	-0.000104699	0.000241173	0.6642	0.457495
Body mass index	505	rs4310573	11	97855562	T	C	7.78344e-05	0.000288472	0.787301	0.774182
Body mass index	505	rs4358081	2	29100642	C	A	-0.00021386	0.000239702	0.372291	0.47667
Body mass index	505	rs4414033	1	156406853	A	G	-0.000282132	0.000249216	0.257603	0.620508
Body mass index	505	rs4430672	14	63094407	C	T	-0.000528734	0.000300849	0.078837	0.801542
Body mass index	505	rs4482463	2	205375909	A	C	-0.000738038	0.000453566	0.103698	0.924009
Body mass index	505	rs4495304	6	31080718	C	T	-0.000846865	0.000500397	0.0905733	0.0614595
Body mass index	505	rs4516268	17	1846831	A	C	-0.000144532	0.000303279	0.633673	0.19486
Body mass index	505	rs4518345	5	27185904	A	G	-0.000632895	0.000266652	0.0176214	0.282686
Body mass index	505	rs4556997	2	100814858	A	C	-0.000610724	0.000352889	0.0835161	0.133593
Body mass index	505	rs4589691	2	144051398	G	C	6.02153e-06	0.000336552	0.985725	0.150855
Body mass index	505	rs4639527	2	416815	G	A	-6.5837e-05	0.00025936	0.799616	0.308923
Body mass index	505	rs4653017	1	33776728	T	C	0.000253866	0.000258614	0.326278	0.684602
Body mass index	505	rs4660443	1	39591779	T	C	0.000403396	0.000292442	0.16777	0.214648
Body mass index	505	rs4671328	2	58935282	G	T	-0.000111542	0.000243166	0.646446	0.550359
Body mass index	505	rs4722398	7	3125220	T	C	0.000473866	0.000349206	0.174788	0.135485
Body mass index	505	rs4740619	9	15634326	C	T	0.000400375	0.000241042	0.0967097	0.448961
Body mass index	505	rs4757144	11	13331226	A	G	-0.000257146	0.00024403	0.291999	0.592384
Body mass index	505	rs4783830	16	54255346	A	G	-0.00047111	0.000260644	0.0706871	0.305078
Body mass index	505	rs4786903	16	6697104	G	A	0.000353572	0.000271754	0.193234	0.729996
Body mass index	505	rs4800191	18	22461398	C	G	-0.000167467	0.00025092	0.504509	0.640981
Body mass index	505	rs4813619	20	2815715	T	G	-0.000250742	0.000241622	0.299388	0.509627
Body mass index	505	rs4818225	21	42629895	G	A	-8.80594e-05	0.000253874	0.728694	0.66211
Body mass index	505	rs4820408	22	40604945	G	T	-0.000564821	0.000244317	0.0207874	0.599534
Body mass index	505	rs4842491	12	89905537	T	C	-0.000331608	0.000264713	0.210314	0.712679
Body mass index	505	rs4851029	2	104159785	G	T	0.000214505	0.000240194	0.37183	0.527017
Body mass index	505	rs4858193	3	20441050	C	T	7.96006e-05	0.00026784	0.766318	0.27898
Body mass index	505	rs486359	6	160774441	C	G	0.000207879	0.000240696	0.387777	0.4725
Body mass index	505	rs4864201	4	130731284	C	T	-0.000397418	0.000251681	0.114324	0.653982
Body mass index	505	rs4880341	10	133992689	T	C	-0.000128462	0.000242941	0.59696	0.578506
Body mass index	505	rs4906908	15	27040082	G	T	2.67405e-06	0.000239798	0.991103	0.52377
Body mass index	505	rs491711	11	28742220	C	A	-0.000355182	0.00026022	0.172277	0.31157
Body mass index	505	rs4929923	11	8639200	C	T	0.000105435	0.000250468	0.673791	0.6469
Body mass index	505	rs4936175	11	132641959	C	T	0.000314023	0.000241106	0.192772	0.444537
Body mass index	505	rs4937870	11	112826709	G	A	-0.000139002	0.00026113	0.594511	0.31016
Body mass index	505	rs4952843	2	46957845	G	A	-0.000309562	0.000245248	0.206863	0.393586
Body mass index	505	rs4954638	2	137435455	C	A	-0.000149214	0.000282835	0.597801	0.235793
Body mass index	505	rs4968656	17	61616959	G	A	-0.00014506	0.000260359	0.577423	0.317631
Body mass index	505	rs4981693	14	29680331	A	G	0.000782948	0.000286475	0.00627552	0.772826
Body mass index	505	rs4986044	17	21261560	T	C	0.00017288	0.000241167	0.473469	0.45283
Body mass index	505	rs538579	3	62711674	C	G	0.000222985	0.000258154	0.387716	0.314527
Body mass index	505	rs543874	1	177889480	G	A	-0.000168415	0.000295578	0.568825	0.207355
Body mass index	505	rs559231	18	39644247	T	G	0.000150871	0.000246673	0.540787	0.392068
Body mass index	505	rs577525	10	99769388	C	T	-0.000143284	0.000241727	0.553348	0.564018
Body mass index	505	rs592483	11	69445173	T	C	0.000178846	0.000243582	0.462807	0.576731
Body mass index	505	rs6011457	20	61530915	A	T	-4.18672e-05	0.000239895	0.861455	0.496409
Body mass index	505	rs6050446	20	25195509	G	A	0.000164445	0.000675046	0.807536	0.966924
Body mass index	505	rs6235	5	95728898	G	C	-0.000104831	0.000270515	0.698367	0.267661
Body mass index	505	rs6265	11	27679916	T	C	-0.000182896	0.000306291	0.550418	0.188705
Body mass index	505	rs6443750	3	181329682	C	T	0.000274522	0.000304147	0.366741	0.806648
Body mass index	505	rs6448587	4	28561990	C	A	-0.000210998	0.000318909	0.508211	0.170426
Body mass index	505	rs645040	3	135926622	T	G	0.000172556	0.000286252	0.546634	0.773548
Body mass index	505	rs6461115	7	2103668	G	A	-0.000272892	0.000289782	0.346339	0.220366
Body mass index	505	rs6471941	8	62117973	A	G	-0.000171241	0.00032075	0.593427	0.167873
Body mass index	505	rs6500208	16	49011249	A	G	-0.000197602	0.000296815	0.505577	0.207547
Body mass index	505	rs6512302	20	62691550	C	G	0.000128315	0.000274997	0.640782	0.741271
Body mass index	505	rs6545714	2	59307725	A	G	-0.000443233	0.000245363	0.07085	0.600744
Body mass index	505	rs6556301	5	176527577	T	G	0.000399788	0.000249845	0.109567	0.372395
Body mass index	505	rs6561943	13	58356761	T	C	0.000216491	0.000274288	0.429946	0.2581
Body mass index	505	rs657452	1	49589847	G	A	-0.000257482	0.000246626	0.296478	0.609169
Body mass index	505	rs6587552	1	151018861	G	A	0.000113337	0.000284646	0.690505	0.769233
Body mass index	505	rs6591407	11	56914157	A	C	0.000512935	0.000309605	0.0975731	0.184844
Body mass index	505	rs6593688	1	96322205	G	A	3.77651e-05	0.000246467	0.87822	0.383075
Body mass index	505	rs6595205	5	119372533	G	C	5.66605e-05	0.000240339	0.813625	0.536785
Body mass index	505	rs663129	18	57838401	A	G	0.000432614	0.000283028	0.126385	0.233624
Body mass index	505	rs6673081	1	154989595	C	T	4.00273e-05	0.00024294	0.869131	0.553121
Body mass index	505	rs6692586	1	23299906	G	A	0.00040304	0.000323301	0.21253	0.835324
Body mass index	505	rs6712	22	50637922	C	G	-0.000785895	0.000352953	0.0259729	0.133704
Body mass index	505	rs6764533	3	196088464	A	G	0.000415985	0.000249943	0.0960506	0.358444
Body mass index	505	rs6772756	3	182312152	G	A	-8.73783e-06	0.00025694	0.972871	0.328369
Body mass index	505	rs6785245	3	82647990	C	T	0.000160192	0.000244327	0.512053	0.400897
Body mass index	505	rs6804842	3	25106437	G	A	-0.000291863	0.000242797	0.229332	0.573356
Body mass index	505	rs6815910	4	55495793	A	T	-3.26622e-05	0.000241363	0.892356	0.558271
Body mass index	505	rs6841761	4	25423538	T	G	-0.000292071	0.000240565	0.224709	0.538976
Body mass index	505	rs685870	11	64111928	C	T	-8.54607e-05	0.000262767	0.745005	0.702758
Body mass index	505	rs6985109	8	10761585	A	G	-0.000314307	0.00024042	0.191104	0.542174
Body mass index	505	rs7024334	9	109072075	G	T	0.000398807	0.000289355	0.168124	0.779844
Body mass index	505	rs7025938	9	103088321	G	C	0.000682863	0.000258426	0.00823266	0.311515
Body mass index	505	rs7037266	9	6942940	A	C	-5.85931e-05	0.000249455	0.814299	0.360974
Body mass index	505	rs705217	1	34581472	G	T	-1.31889e-05	0.000249143	0.957782	0.369275
Body mass index	505	rs705704	12	56435412	A	G	2.71766e-05	0.000252493	0.914287	0.343507
Body mass index	505	rs7084454	10	21821274	A	G	0.000226889	0.000257055	0.377428	0.321903
Body mass index	505	rs709400	14	104149475	G	A	-0.000202216	0.000248034	0.414915	0.373702
Body mass index	505	rs7102454	11	65594820	C	T	0.000243659	0.000249287	0.328359	0.359547
Body mass index	505	rs7117238	11	78040259	A	G	-0.000336021	0.000328118	0.305796	0.15833
Body mass index	505	rs7124681	11	47529947	A	C	0.000223584	0.000243399	0.358311	0.408371
Body mass index	505	rs7138803	12	50247468	A	G	0.000178367	0.00024841	0.472737	0.368122
Body mass index	505	rs7144011	14	79940383	T	G	-8.30026e-05	0.000291861	0.776111	0.222707
Body mass index	505	rs7148846	14	40133821	G	T	0.000231885	0.000305844	0.448343	0.190627
Body mass index	505	rs7172627	15	31877690	G	A	0.000390797	0.000240847	0.104677	0.465035
Body mass index	505	rs7181498	15	95271404	C	T	-0.00010142	0.000250671	0.685776	0.645208
Body mass index	505	rs7196720	16	24534662	C	T	-0.000355559	0.000239919	0.138343	0.512361
Body mass index	505	rs7206608	16	82872628	G	C	0.000138635	0.000256719	0.589179	0.323031
Body mass index	505	rs7222349	17	42304644	A	G	-0.000331646	0.000253091	0.190067	0.340325
Body mass index	505	rs7239575	18	21120035	C	T	0.000376096	0.000239852	0.116874	0.493676
Body mass index	505	rs7318817	13	28617708	T	C	-0.000198054	0.000247572	0.423721	0.62798
Body mass index	505	rs7334078	13	99120484	C	T	0.000109037	0.000266082	0.681963	0.283752
Body mass index	505	rs7358465	11	89990280	T	C	0.000434926	0.000257736	0.0915124	0.680011
Body mass index	505	rs7488867	12	103699685	T	C	0.00049421	0.000275624	0.0729659	0.253913
Body mass index	505	rs7498665	16	28883241	G	A	0.000442848	0.000244838	0.0704937	0.403278
Body mass index	505	rs7519259	1	66434743	A	G	-0.000119884	0.00024141	0.61947	0.53069
Body mass index	505	rs7535528	1	2444414	A	G	-6.13565e-06	0.000249264	0.980362	0.371627
Body mass index	505	rs754635	3	42305131	G	C	-0.000485117	0.000376751	0.197875	0.885783
Body mass index	505	rs7550711	1	110082886	T	C	0.000422142	0.00075677	0.576968	0.0259947
Body mass index	505	rs7551507	1	74995225	T	C	0.000147517	0.000241741	0.541711	0.563241
Body mass index	505	rs7557796	2	86766153	C	T	0.000370386	0.000250822	0.139759	0.647891
Body mass index	505	rs756717	16	72996162	A	G	0.000565346	0.00024767	0.0224507	0.399657
Body mass index	505	rs7599312	2	213413231	A	G	0.00013917	0.000272892	0.610063	0.268421
Body mass index	505	rs7615297	3	156299313	G	C	0.000139625	0.000335122	0.676943	0.150991
Body mass index	505	rs7626079	3	66427259	T	C	-0.000224231	0.000253363	0.376147	0.338295
Body mass index	505	rs7637852	3	44041777	G	A	0.00038256	0.000262374	0.144822	0.703525
Body mass index	505	rs7640424	3	107820063	T	C	-0.00012927	0.000258914	0.617583	0.31378
Body mass index	505	rs765875	6	143185683	T	C	3.09961e-05	0.000239533	0.89704	0.489216
Body mass index	505	rs7683836	4	180167906	A	G	0.000368962	0.000241852	0.127118	0.558225
Body mass index	505	rs7685048	4	95027784	T	C	-5.38574e-05	0.000240433	0.822756	0.461704
Body mass index	505	rs768840	14	73143457	A	G	-0.000186004	0.000243863	0.445619	0.432707
Body mass index	505	rs769449	19	45410002	A	G	0.000262586	0.000359759	0.465455	0.12698
Body mass index	505	rs7694732	4	115124089	G	A	-0.000305557	0.000241736	0.206227	0.441123
Body mass index	505	rs7703576	5	144543996	C	T	0.000353583	0.000262407	0.177833	0.296799
Body mass index	505	rs7704281	5	50591460	A	G	0.000528637	0.000616461	0.39115	0.0397111
Body mass index	505	rs7715256	5	153537893	T	G	-0.000148517	0.000242057	0.539506	0.574071
Body mass index	505	rs7724675	5	130440010	A	G	-0.00012867	0.000291221	0.658613	0.215781
Body mass index	505	rs7730004	5	43191033	T	C	0.000268899	0.000256525	0.294531	0.676612
Body mass index	505	rs7730898	5	170459675	A	G	-0.000212754	0.000269421	0.42972	0.728475
Body mass index	505	rs774246	7	26990816	G	A	0.000158423	0.000342804	0.643982	0.146311
Body mass index	505	rs7761673	6	70357368	A	T	-4.12683e-05	0.000290879	0.887179	0.218506
Body mass index	505	rs7780752	7	93241640	C	T	0.000347971	0.000249136	0.162501	0.361215
Body mass index	505	rs7788008	7	112972483	A	G	-0.000507912	0.000241646	0.035564	0.434711
Body mass index	505	rs7811342	7	138794618	C	T	-0.000406508	0.000402223	0.312183	0.100038
Body mass index	505	rs7819514	8	93204442	A	G	-0.000307285	0.000254685	0.227615	0.336309
Body mass index	505	rs7826312	8	32400115	C	T	0.000117885	0.000245131	0.630583	0.593898
Body mass index	505	rs7844647	8	34503776	C	T	-5.83686e-05	0.000272252	0.830241	0.264437
Body mass index	505	rs7869771	9	94180627	C	A	-0.000181649	0.000267177	0.496579	0.278678
Body mass index	505	rs7871866	9	131027982	C	G	-0.000291415	0.000334854	0.38415	0.151891
Body mass index	505	rs7899106	10	87410904	G	A	0.000962996	0.00055061	0.080299	0.0503222
Body mass index	505	rs7903146	10	114758349	T	C	0.000917961	0.000263814	0.000502262	0.290309
Body mass index	505	rs7925214	11	130794253	T	C	0.000101148	0.000241987	0.675955	0.519126
Body mass index	505	rs7970953	12	24075508	A	G	0.0002192	0.00026774	0.412955	0.28072
Body mass index	505	rs7983065	13	33380786	T	C	-0.000239013	0.000240321	0.319953	0.452702
Body mass index	505	rs7998796	13	81020036	G	A	0.00038139	0.000254579	0.134103	0.333643
Body mass index	505	rs8027205	15	98280959	G	C	0.000125985	0.000247643	0.610938	0.378457
Body mass index	505	rs8036040	15	36402716	A	C	0.000204259	0.000240085	0.394892	0.501771
Body mass index	505	rs8047395	16	53798523	A	G	0.000193023	0.000240282	0.421792	0.499373
Body mass index	505	rs806600	5	172914939	G	A	-6.02208e-05	0.000239741	0.801666	0.478358
Body mass index	505	rs8071182	17	55336155	A	G	9.39154e-06	0.000319661	0.976562	0.169417
Body mass index	505	rs8090983	18	52586691	G	A	5.03762e-05	0.00025542	0.843649	0.334593
Body mass index	505	rs8097672	18	1839601	T	A	-0.000789946	0.000341265	0.0206267	0.145706
Body mass index	505	rs8097783	18	58051294	A	G	0.000156133	0.000462037	0.735423	0.0726203
Body mass index	505	rs8123881	20	15819495	G	A	0.000559626	0.000354633	0.114557	0.132057
Body mass index	505	rs8181823	13	65477940	C	A	1.32011e-05	0.000280973	0.962526	0.7611
Body mass index	505	rs818524	1	85201228	C	T	-0.00106583	0.000260954	4.42049e-05	0.696321
Body mass index	505	rs8192675	3	170724883	C	T	-0.000211833	0.000264566	0.423316	0.287538
Body mass index	505	rs825688	16	73595718	T	C	-3.66358e-05	0.000242	0.87967	0.452608
Body mass index	505	rs845084	10	125220036	A	G	2.48071e-05	0.000275042	0.928133	0.257731
Body mass index	505	rs852056	20	17102860	C	T	0.000502473	0.000279917	0.0726407	0.75911
Body mass index	505	rs865809	3	183997735	G	A	1.61656e-06	0.000286883	0.995504	0.769497
Body mass index	505	rs872281	14	40834177	T	C	0.000307239	0.000315958	0.330851	0.17676
Body mass index	505	rs876605	5	77801359	G	A	0.000151756	0.000273118	0.578454	0.740477
Body mass index	505	rs879620	16	4015729	T	C	-0.000282484	0.000247376	0.253488	0.615523
Body mass index	505	rs889398	16	69556715	T	C	-0.000115654	0.00024455	0.636265	0.411749
Body mass index	505	rs895330	19	4060707	G	C	0.000257958	0.000305417	0.39833	0.192319
Body mass index	505	rs901630	6	98539519	T	C	-9.84071e-05	0.000245415	0.688434	0.395204
Body mass index	505	rs902695	2	113955074	A	G	0.000269117	0.000241111	0.264357	0.481569
Body mass index	505	rs9294260	6	83433228	A	G	-1.72393e-06	0.000242147	0.99432	0.477836
Body mass index	505	rs9300422	13	98223320	G	A	9.71329e-05	0.00025594	0.704307	0.67635
Body mass index	505	rs930295	2	50233352	C	A	0.000202726	0.000325606	0.533539	0.837063
Body mass index	505	rs9304665	19	47602577	A	T	-4.0663e-05	0.000283297	0.885868	0.76529
Body mass index	505	rs934224	2	16613889	T	C	7.26267e-05	0.000275214	0.791865	0.746804
Body mass index	505	rs9362662	6	90296588	G	A	-6.3911e-05	0.00024087	0.790753	0.524106
Body mass index	505	rs9367368	6	13189275	C	T	0.000180489	0.000263007	0.492555	0.296444
Body mass index	505	rs9370261	6	53939516	T	C	0.000554881	0.000584818	0.342718	0.0443531
Body mass index	505	rs9375702	6	130384187	T	C	-9.7594e-05	0.000259299	0.706636	0.690776
Body mass index	505	rs9379827	6	26153335	A	C	-7.4387e-05	0.00028687	0.7954	0.224677
Body mass index	505	rs9408882	9	118664402	A	G	-0.000273067	0.000240712	0.256623	0.461129
Body mass index	505	rs946824	1	243684019	C	T	-0.0009997	0.000357386	0.00515418	0.869908
Body mass index	505	rs947612	6	73738661	A	G	-0.000152894	0.000277781	0.582038	0.752942
Body mass index	505	rs9478671	6	155987825	G	A	-5.01153e-05	0.000294884	0.86505	0.210288
Body mass index	505	rs9522285	13	112230701	A	G	-0.000571698	0.000243537	0.0189012	0.417338
Body mass index	505	rs9538162	13	59265043	C	T	3.41551e-05	0.000242907	0.888178	0.424155
Body mass index	505	rs9547153	13	85903717	G	A	-0.000127935	0.000250475	0.609512	0.37791
Body mass index	505	rs9571687	13	67472713	A	C	0.00017933	0.000255523	0.482794	0.329055
Body mass index	505	rs9615905	22	48875699	T	C	0.000256083	0.000240346	0.286661	0.457814
Body mass index	505	rs962273	17	46978353	C	T	0.000393855	0.000261	0.131294	0.697571
Body mass index	505	rs9650755	9	96484342	G	A	0.000340332	0.000272903	0.212368	0.262661
Body mass index	505	rs9688431	6	73922654	C	T	-0.0010869	0.000517671	0.035766	0.0570439
Body mass index	505	rs977747	1	47684677	G	T	-0.000440452	0.00024341	0.070372	0.582893
Body mass index	505	rs9783858	18	42534584	T	C	0.000288191	0.000240961	0.231694	0.520882
Body mass index	505	rs9806742	15	73051219	A	G	-0.000153481	0.000357025	0.667277	0.870259
Body mass index	505	rs9816226	3	185834499	T	A	0.000251441	0.000309457	0.416493	0.814883
Body mass index	505	rs9845966	3	13433158	G	T	-3.8872e-05	0.000240783	0.871747	0.546306
Body mass index	505	rs987237	6	50803050	G	A	0.000303112	0.000312825	0.332571	0.179393
Body mass index	505	rs9926784	16	19941968	C	T	0.000233555	0.000309475	0.45044	0.183824
Body mass index	505	rs9927848	16	23833071	A	C	-3.47888e-05	0.000272015	0.898234	0.735097
Body mass index	505	rs9951619	18	56882326	G	T	0.00011664	0.000286171	0.683576	0.769433
Body mass index	505	rs998732	19	19378671	G	A	7.39265e-05	0.000327282	0.821295	0.160147
Body mass index	505	rs9989141	14	94006257	T	C	-4.83688e-05	0.000249192	0.846096	0.633548
Body mass index	505	rs999889	10	84279949	A	G	-0.00045383	0.000266368	0.088424	0.282193
Waist circumference	373	rs1013402	11	27712381	G	A	0.000115609	0.000256516	0.652212	0.321809
Waist circumference	373	rs10150482	14	79891882	A	G	-9.81935e-05	0.000293209	0.737707	0.222119
Waist circumference	373	rs10184230	2	171602134	T	C	0.000292578	0.00025088	0.243531	0.6478
Waist circumference	373	rs10185199	2	40282202	A	G	-0.000257439	0.000274374	0.348101	0.278685
Waist circumference	373	rs1019240	9	122957315	T	A	7.3025e-05	0.000251231	0.771305	0.643187
Waist circumference	373	rs10236214	7	150668070	T	C	-0.000371029	0.000251399	0.139982	0.641347
Waist circumference	373	rs10248298	7	121963813	A	C	-1.81191e-05	0.000249027	0.941998	0.364457
Waist circumference	373	rs1025065	16	82451159	G	T	-0.000193426	0.000249886	0.438897	0.639061
Waist circumference	373	rs10257197	7	76569775	G	A	0.000430101	0.000330225	0.192765	0.843056
Waist circumference	373	rs10269774	7	92253972	A	G	0.000398708	0.000256358	0.11988	0.323933
Waist circumference	373	rs1037702	4	180168024	A	G	0.000376927	0.00024779	0.128221	0.622225
Waist circumference	373	rs10406327	19	33890838	G	C	-0.000158333	0.000240312	0.509985	0.478941
Waist circumference	373	rs10423928	19	46182304	A	T	-0.000430386	0.000302961	0.155435	0.19295
Waist circumference	373	rs10471636	5	63979856	A	G	0.000221709	0.000244537	0.364594	0.510806
Waist circumference	373	rs10490869	3	35635145	T	A	-0.000167394	0.000295802	0.571464	0.209597
Waist circumference	373	rs10499014	6	97947755	G	C	-0.000471178	0.000272293	0.0835584	0.268664
Waist circumference	373	rs10505836	12	19288508	C	A	-2.63233e-05	0.000349877	0.940027	0.861706
Waist circumference	373	rs1051613	4	951179	A	G	0.000186074	0.000241269	0.440571	0.546239
Waist circumference	373	rs1056441	20	62370349	C	T	0.000731965	0.000255605	0.00418803	0.673416
Waist circumference	373	rs10732335	9	15862077	C	A	0.000397918	0.000241549	0.0994855	0.443851
Waist circumference	373	rs10757898	9	29622600	A	G	0.000286045	0.000242923	0.238991	0.519548
Waist circumference	373	rs1078455	3	108129348	C	T	0.000195251	0.000261136	0.454642	0.310701
Waist circumference	373	rs10787738	10	118777371	T	C	-0.00010887	0.000279599	0.696996	0.253676
Waist circumference	373	rs10795418	10	16744334	G	A	7.21096e-05	0.00025445	0.776875	0.66237
Waist circumference	373	rs10803762	2	161105876	A	G	-0.000254553	0.000257636	0.323136	0.679277
Waist circumference	373	rs10824211	10	76363107	T	C	0.000279691	0.000348446	0.42216	0.138511
Waist circumference	373	rs10827380	10	34822258	T	C	-6.08209e-05	0.000258637	0.814086	0.314143
Waist circumference	373	rs10835676	11	30531316	G	C	6.62494e-05	0.00028082	0.813499	0.241031
Waist circumference	373	rs10887578	10	88096047	C	G	-0.000536933	0.000241136	0.0259693	0.50166
Waist circumference	373	rs10938398	4	45186139	A	G	-0.000456224	0.000242594	0.0600275	0.433528
Waist circumference	373	rs10947793	6	12142817	G	A	-9.13152e-05	0.00024928	0.71413	0.372655
Waist circumference	373	rs10957087	8	60220423	A	T	5.00566e-05	0.000327585	0.878552	0.159585
Waist circumference	373	rs10992854	9	96437565	C	T	-0.000226787	0.000259085	0.38139	0.684821
Waist circumference	373	rs11012732	10	21830104	G	A	0.000250887	0.000255223	0.325603	0.330651
Waist circumference	373	rs11058233	12	122940075	G	A	0.000510562	0.00027683	0.0651388	0.749853
Waist circumference	373	rs1108548	1	218634787	G	A	-0.000194494	0.00026913	0.469879	0.276123
Waist circumference	373	rs11099020	4	130724902	T	C	-0.000371701	0.000250672	0.138124	0.643327
Waist circumference	373	rs1111817	9	23226898	G	C	0.000296107	0.000252021	0.240023	0.364005
Waist circumference	373	rs111258054	11	134611390	T	C	4.70827e-05	0.000313208	0.880509	0.184241
Waist circumference	373	rs11150745	17	78757626	G	A	0.000268461	0.000257472	0.297095	0.319101
Waist circumference	373	rs11160600	14	101186626	G	A	-5.0664e-05	0.000417384	0.903386	0.0922773
Waist circumference	373	rs11162968	1	80784642	C	T	5.64576e-05	0.000257822	0.826666	0.318587
Waist circumference	373	rs11165493	1	96274928	A	G	-3.32719e-05	0.000254235	0.895878	0.343158
Waist circumference	373	rs1117619	3	173747092	G	C	0.000200059	0.000276186	0.468843	0.250933
Waist circumference	373	rs11196657	10	115976570	C	T	0.000211257	0.000282597	0.45473	0.235737
Waist circumference	373	rs11215381	11	115022233	C	T	0.000456411	0.000240282	0.0575029	0.525679
Waist circumference	373	rs11218510	11	121922587	A	G	0.000282651	0.000244981	0.248597	0.401014
Waist circumference	373	rs11223204	11	132652554	G	A	0.000264527	0.000242356	0.275062	0.435891
Waist circumference	373	rs113132247	9	131026108	A	G	-0.000292536	0.000334881	0.382364	0.151873
Waist circumference	373	rs113866544	17	46270606	C	T	-0.000560935	0.000478178	0.24077	0.0674551
Waist circumference	373	rs114964326	2	146015229	A	G	0.000346218	0.000714674	0.628071	0.0294959
Waist circumference	373	rs115056380	1	111338672	A	G	0.000170459	0.000556565	0.759401	0.0488235
Waist circumference	373	rs11603984	11	85238368	T	G	9.2727e-05	0.00035161	0.791994	0.134561
Waist circumference	373	rs11614326	12	122269182	A	G	0.000111991	0.000243151	0.645098	0.54475
Waist circumference	373	rs11636611	15	36391965	T	C	0.000205203	0.000240088	0.392717	0.503094
Waist circumference	373	rs11639596	16	9370690	C	A	0.000269462	0.000279154	0.334403	0.249406
Waist circumference	373	rs11653367	17	44191483	G	A	2.02285e-05	0.000256463	0.937132	0.327934
Waist circumference	373	rs11666480	19	1856554	G	C	0.000111372	0.000241504	0.644686	0.537238
Waist circumference	373	rs11675464	2	204053742	G	A	-4.92715e-05	0.000241518	0.838348	0.561115
Waist circumference	373	rs11704728	22	18130209	T	C	-0.000414599	0.000302132	0.169988	0.197628
Waist circumference	373	rs11757278	6	13180454	C	T	0.000241617	0.000260405	0.353486	0.305339
Waist circumference	373	rs11767811	7	71620988	A	G	-0.000285867	0.000310518	0.357252	0.181439
Waist circumference	373	rs11773362	7	147668180	T	C	-0.000120078	0.000253692	0.635982	0.338993
Waist circumference	373	rs11778934	8	116551405	G	C	-0.00010585	0.00024102	0.660535	0.53506
Waist circumference	373	rs11787216	8	142615222	T	C	0.000243602	0.000253047	0.33571	0.371182
Waist circumference	373	rs1182199	7	2862542	A	C	7.38107e-06	0.000260448	0.977391	0.305377
Waist circumference	373	rs11824092	11	13346294	C	T	-0.000198146	0.000250801	0.429498	0.636831
Waist circumference	373	rs1183668	13	112191837	G	C	0.00061041	0.000249244	0.0143242	0.37009
Waist circumference	373	rs11842871	13	31042452	T	G	0.00010403	0.000272788	0.702938	0.262396
Waist circumference	373	rs1188209	14	56462082	G	A	0.000167478	0.000242559	0.489903	0.551753
Waist circumference	373	rs11898037	2	36558986	C	T	-5.68275e-05	0.000248584	0.819176	0.370574
Waist circumference	373	rs1191600	14	30101641	A	C	9.71168e-05	0.000245601	0.692531	0.593555
Waist circumference	373	rs12001437	9	34074476	C	T	-0.00033495	0.000248621	0.177906	0.366938
Waist circumference	373	rs12042959	1	243533273	G	A	0.000390019	0.000342047	0.254183	0.145215
Waist circumference	373	rs12072739	1	98315893	G	A	-7.78779e-05	0.000287572	0.786537	0.224703
Waist circumference	373	rs12103006	16	24726237	G	A	0.000352806	0.000242494	0.145696	0.570967
Waist circumference	373	rs12107172	3	147134039	G	A	-0.000152737	0.000351096	0.663543	0.135331
Waist circumference	373	rs12140153	1	62579891	T	G	-6.26919e-05	0.000417283	0.880577	0.0959541
Waist circumference	373	rs1218824	13	28010734	A	G	-0.000470642	0.000253422	0.0632907	0.661475
Waist circumference	373	rs12225345	11	65647105	G	A	0.000148738	0.000322022	0.644163	0.165782
Waist circumference	373	rs12245654	10	87562928	C	A	0.00100868	0.000466576	0.0306274	0.0721139
Waist circumference	373	rs12273545	11	116911012	T	C	0.000130746	0.000522165	0.802284	0.0558322
Waist circumference	373	rs12287076	11	47606865	C	G	7.68181e-06	0.000264243	0.976808	0.707447
Waist circumference	373	rs1229984	4	100239319	C	T	0.000739821	0.000811421	0.361896	0.977689
Waist circumference	373	rs12375196	7	103416541	A	C	5.55783e-05	0.000243782	0.819659	0.423336
Waist circumference	373	rs12462975	19	30272202	A	G	-0.000377996	0.000256367	0.140366	0.330873
Waist circumference	373	rs12463617	2	629244	C	A	-9.10441e-05	0.000318046	0.774679	0.828644
Waist circumference	373	rs12478299	2	193811641	C	T	-0.000809784	0.000277066	0.00347024	0.250995
Waist circumference	373	rs12549000	8	118881908	A	T	-0.000147844	0.000393854	0.70738	0.105046
Waist circumference	373	rs12877270	13	97047020	A	G	0.00027298	0.000243436	0.262134	0.438398
Waist circumference	373	rs12880641	14	103251452	G	T	-0.00015891	0.000253063	0.530039	0.661833
Waist circumference	373	rs12926311	16	406427	C	G	8.62416e-05	0.000251216	0.731376	0.355447
Waist circumference	373	rs1296328	4	137083193	C	A	-8.67651e-05	0.000242514	0.720513	0.559939
Waist circumference	373	rs12983532	19	18467322	T	C	-0.000248255	0.000279786	0.374918	0.250941
Waist circumference	373	rs13033310	2	133523605	A	G	-0.000363065	0.00027765	0.190998	0.252592
Waist circumference	373	rs13047416	21	40309436	G	C	0.000187204	0.000248112	0.450541	0.37669
Waist circumference	373	rs13163306	5	136571959	A	G	0.000357281	0.00024024	0.136967	0.466965
Waist circumference	373	rs13182474	5	80861777	C	G	-0.000180513	0.000257466	0.483233	0.319018
Waist circumference	373	rs1320903	3	131758077	A	G	1.62498e-06	0.000257389	0.994963	0.319178
Waist circumference	373	rs1321521	6	51771578	A	C	0.000107422	0.000251793	0.669649	0.345978
Waist circumference	373	rs13264909	8	64702385	T	A	0.000557837	0.000242493	0.021425	0.428907
Waist circumference	373	rs1327259	6	51177811	G	A	0.000161189	0.000247072	0.514147	0.385283
Waist circumference	373	rs13288841	9	28418511	A	G	0.000517632	0.00025583	0.0430388	0.324143
Waist circumference	373	rs13322435	3	156795468	G	A	0.000255583	0.000246176	0.299173	0.400678
Waist circumference	373	rs13333747	16	2175373	C	T	-5.77905e-05	0.000312349	0.853214	0.181692
Waist circumference	373	rs1336486	13	40784814	G	T	0.000267129	0.00025512	0.295067	0.329159
Waist circumference	373	rs13410783	2	36789166	G	A	0.000514508	0.000248744	0.0386011	0.368977
Waist circumference	373	rs13420048	2	50751414	A	C	-0.000283749	0.000250595	0.257508	0.36181
Waist circumference	373	rs13427822	2	213414265	G	A	0.00014892	0.000272454	0.584662	0.272224
Waist circumference	373	rs1346841	4	65651730	A	G	-0.000211304	0.00024533	0.389071	0.403007
Waist circumference	373	rs1357079	3	153691949	C	T	2.64853e-05	0.000242725	0.91311	0.572011
Waist circumference	373	rs1360201	9	73796450	T	C	4.63904e-05	0.000239663	0.846516	0.48242
Waist circumference	373	rs1405261	2	6143991	A	T	-8.76984e-05	0.000242738	0.717885	0.431879
Waist circumference	373	rs1411432	9	16728532	C	A	0.00022739	0.000310174	0.463494	0.184386
Waist circumference	373	rs1436348	3	104612668	G	A	-0.000133525	0.000243002	0.582674	0.58189
Waist circumference	373	rs1441098	2	104454345	T	A	-0.000355013	0.00024128	0.141191	0.543425
Waist circumference	373	rs1441264	13	79580919	A	G	-0.000158692	0.000249021	0.523953	0.591395
Waist circumference	373	rs145350287	12	120907309	A	T	0.000263342	0.000610323	0.666119	0.040164
Waist circumference	373	rs1454687	3	94038085	G	C	0.000218261	0.00023979	0.362708	0.515641
Waist circumference	373	rs1458156	12	41887940	T	C	0.000377521	0.000240035	0.115773	0.488586
Waist circumference	373	rs1502317	11	8682018	T	C	-0.000114415	0.000269123	0.670737	0.274128
Waist circumference	373	rs1559900	8	14207321	T	C	-0.000107187	0.000265452	0.686366	0.285113
Waist circumference	373	rs156902	1	16840786	C	G	4.37028e-05	0.00044126	0.921106	0.919322
Waist circumference	373	rs1570298	6	70218298	T	A	-2.16177e-05	0.000275527	0.937463	0.744295
Waist circumference	373	rs1582931	5	122657199	A	G	-1.67337e-05	0.000242201	0.944918	0.472272
Waist circumference	373	rs1609010	8	77227464	G	A	0.000316636	0.000241928	0.190602	0.56754
Waist circumference	373	rs1609303	2	181567556	A	T	-4.14254e-05	0.000249423	0.86809	0.631067
Waist circumference	373	rs1619442	9	81348300	C	T	0.000163308	0.00034491	0.635871	0.860043
Waist circumference	373	rs1625623	5	112301096	T	C	0.000379654	0.00025107	0.130498	0.371201
Waist circumference	373	rs165656	22	19948863	C	G	0.000468061	0.000241294	0.0524059	0.518432
Waist circumference	373	rs1657930	15	57120989	A	G	8.75139e-05	0.000303364	0.772981	0.80663
Waist circumference	373	rs1711171	3	136020541	C	T	2.53057e-05	0.000277314	0.927292	0.749809
Waist circumference	373	rs17296856	15	84557450	C	A	0.000151852	0.000281257	0.589264	0.281897
Waist circumference	373	rs1731246	2	26938216	T	G	-0.000381335	0.00027941	0.172321	0.757575
Waist circumference	373	rs17446091	8	27167942	C	T	-9.72898e-05	0.000300669	0.746258	0.198852
Waist circumference	373	rs1752169	9	126586563	A	C	-0.000146996	0.000278061	0.597053	0.248341
Waist circumference	373	rs17681738	17	9793240	T	C	0.000238272	0.000255166	0.350412	0.332075
Waist circumference	373	rs1788808	18	21090023	G	A	0.000348357	0.000240144	0.146888	0.497648
Waist circumference	373	rs1799923	3	42306294	G	A	-0.000466703	0.000376807	0.215504	0.88578
Waist circumference	373	rs1834144	18	40744790	A	C	-0.000172297	0.000248453	0.488011	0.37418
Waist circumference	373	rs1861410	2	58933591	T	C	-8.12966e-05	0.000242247	0.737177	0.554444
Waist circumference	373	rs1902066	6	81346033	C	T	-0.000286387	0.000243224	0.239012	0.562434
Waist circumference	373	rs1942826	18	63345799	A	G	-0.000133982	0.00036397	0.712789	0.124124
Waist circumference	373	rs2020942	17	28546914	T	C	7.35755e-05	0.000245477	0.764386	0.396858
Waist circumference	373	rs2074881	19	1970021	T	C	0.000140763	0.000321693	0.661698	0.167809
Waist circumference	373	rs2133561	5	139086651	T	A	-0.000124602	0.000248379	0.615905	0.612314
Waist circumference	373	rs215669	7	32378979	A	G	0.000271803	0.000247237	0.271611	0.614031
Waist circumference	373	rs2161097	5	103945178	T	C	0.000333352	0.000241321	0.167168	0.437786
Waist circumference	373	rs2172131	10	133978962	C	T	-0.000141058	0.000242999	0.561588	0.580484
Waist circumference	373	rs217672	14	62361021	C	A	0.000130479	0.000269878	0.628759	0.272196
Waist circumference	373	rs2180454	14	29690513	C	T	0.000753672	0.000285876	0.0083805	0.772002
Waist circumference	373	rs2183947	6	26159356	A	G	-6.80388e-05	0.000286723	0.812426	0.22481
Waist circumference	373	rs2225909	11	30329744	C	T	-8.47212e-05	0.000285564	0.766712	0.77236
Waist circumference	373	rs2253310	6	108888593	G	C	-2.79849e-05	0.000248029	0.910166	0.627981
Waist circumference	373	rs2302209	19	18324329	T	C	1.00028e-05	0.000264876	0.969876	0.288098
Waist circumference	373	rs2306593	17	34866546	T	C	1.44437e-05	0.000240174	0.952045	0.488345
Waist circumference	373	rs2307111	5	75003678	C	T	-5.2388e-05	0.000245655	0.831126	0.392861
Waist circumference	373	rs2376885	16	89826901	A	G	-0.000187861	0.000256167	0.463343	0.324958
Waist circumference	373	rs2439823	10	99778226	G	A	-2.13494e-05	0.000241457	0.929544	0.546991
Waist circumference	373	rs245767	5	170525393	G	A	-0.000180906	0.000270132	0.503054	0.730113
Waist circumference	373	rs2470549	3	15737698	C	T	5.65466e-05	0.00024435	0.816992	0.597575
Waist circumference	373	rs2470946	7	104587323	T	G	-0.000190008	0.000244297	0.436701	0.402449
Waist circumference	373	rs2482704	9	94182363	T	G	-0.000210998	0.000242436	0.384124	0.424837
Waist circumference	373	rs2568958	1	72765116	A	G	0.000260898	0.000244386	0.285718	0.599647
Waist circumference	373	rs2584205	18	2702259	A	G	-0.000264764	0.000272436	0.33113	0.736158
Waist circumference	373	rs2618039	1	112324111	T	A	0.000185967	0.000247222	0.451915	0.38102
Waist circumference	373	rs2678204	1	201800511	G	T	0.000169729	0.000252951	0.502225	0.342904
Waist circumference	373	rs2696309	10	36227101	C	T	-1.53712e-05	0.000266872	0.954069	0.720269
Waist circumference	373	rs2725371	8	30854033	G	A	-0.000378562	0.000261489	0.147697	0.696602
Waist circumference	373	rs2744938	6	34552110	G	A	-0.000509544	0.000337984	0.131659	0.147021
Waist circumference	373	rs28350	3	42418446	G	A	-9.61409e-05	0.000314373	0.759744	0.82174
Waist circumference	373	rs28366156	6	31671498	C	T	-0.000117644	0.000354967	0.740326	0.131226
Waist circumference	373	rs28375268	16	4949528	T	G	0.000294078	0.000252163	0.243525	0.647051
Waist circumference	373	rs28489620	22	41804716	A	G	-0.000223101	0.000265815	0.401296	0.290711
Waist circumference	373	rs28580375	8	103544717	G	C	0.000206082	0.000290535	0.478126	0.218369
Waist circumference	373	rs2861692	2	67838719	C	T	-0.000258921	0.000268415	0.334731	0.275347
Waist circumference	373	rs2881479	3	12367105	T	A	-2.92977e-05	0.000339515	0.931234	0.14652
Waist circumference	373	rs2903738	19	32946043	T	A	0.000259882	0.000289123	0.368726	0.220884
Waist circumference	373	rs3087523	2	105977776	A	G	0.000455716	0.000363863	0.210411	0.12543
Waist circumference	373	rs308911	2	86855977	G	A	-0.000189688	0.00026565	0.475195	0.714051
Waist circumference	373	rs3113509	4	52932825	T	C	-0.000256298	0.000271445	0.345069	0.731876
Waist circumference	373	rs319775	17	31495076	C	T	-0.000165263	0.000245842	0.501437	0.61152
Waist circumference	373	rs3212038	14	104178186	G	A	0.000180518	0.000255253	0.479435	0.330895
Waist circumference	373	rs34045288	6	40369081	T	C	0.000689981	0.000253853	0.00656735	0.336156
Waist circumference	373	rs34140906	13	58480400	C	T	-1.34308e-05	0.000319533	0.966473	0.171099
Waist circumference	373	rs34234296	2	175166636	A	G	-0.000383769	0.000248038	0.121812	0.393054
Waist circumference	373	rs34483452	5	87986314	A	C	4.34492e-05	0.000353351	0.902136	0.135182
Waist circumference	373	rs34517439	1	78450517	A	C	0.000393664	0.000368136	0.284916	0.124588
Waist circumference	373	rs347551	5	119389031	G	C	-8.45351e-05	0.000243977	0.728976	0.472444
Waist circumference	373	rs34882821	9	14783314	T	G	0.000139557	0.00025414	0.582913	0.337371
Waist circumference	373	rs34994596	15	80991447	C	T	-6.77113e-05	0.00026184	0.795946	0.297246
Waist circumference	373	rs35023999	11	113266411	C	A	-0.000408279	0.000239992	0.0889037	0.508782
Waist circumference	373	rs35216639	1	174572982	A	C	0.000761665	0.000383615	0.0470901	0.109506
Waist circumference	373	rs35243581	11	43707364	T	C	-2.75409e-05	0.000257679	0.914884	0.316453
Waist circumference	373	rs35882248	2	230627955	T	C	-0.000268811	0.000258297	0.298013	0.314852
Waist circumference	373	rs36007635	6	163009335	A	G	0.000138157	0.000347572	0.691005	0.138291
Waist circumference	373	rs36061954	8	38329650	T	C	0.000214256	0.00024455	0.380964	0.399717
Waist circumference	373	rs36140	5	66164160	C	A	-0.00018747	0.000250258	0.453793	0.636073
Waist circumference	373	rs36165342	12	122530256	C	T	-0.000122282	0.000239782	0.610072	0.476672
Waist circumference	373	rs3764002	12	108618630	T	C	-0.000541654	0.000272679	0.0469872	0.261296
Waist circumference	373	rs3768321	1	40035928	T	G	0.000449901	0.000301945	0.136223	0.196838
Waist circumference	373	rs3784692	15	67988133	T	C	0.000264029	0.000245123	0.281422	0.604204
Waist circumference	373	rs3806114	6	20482335	A	G	0.000228018	0.000257346	0.375599	0.665646
Waist circumference	373	rs3807566	7	50564204	T	G	-0.000461555	0.00024192	0.0564066	0.438237
Waist circumference	373	rs3814883	16	29994922	T	C	0.000353145	0.000240697	0.142329	0.484652
Waist circumference	373	rs3816760	12	133405069	A	G	7.13736e-06	0.000259405	0.978049	0.30952
Waist circumference	373	rs3826408	17	7101292	T	C	3.86689e-06	0.000240558	0.987175	0.456687
Waist circumference	373	rs3845344	1	75001480	T	C	-2.94822e-06	0.000245378	0.990414	0.391917
Waist circumference	373	rs3866805	1	6657424	A	C	9.62537e-05	0.000250898	0.701249	0.356228
Waist circumference	373	rs3935190	17	79084367	A	G	-0.000569631	0.000241587	0.0183806	0.535221
Waist circumference	373	rs3936510	5	55860866	T	G	0.000240413	0.0003012	0.424764	0.20103
Waist circumference	373	rs3949781	9	92178472	A	T	0.000334215	0.000241765	0.166851	0.537284
Waist circumference	373	rs400031	5	741999	G	A	0.000231791	0.000288545	0.421797	0.754887
Waist circumference	373	rs40067	5	107439012	A	G	-0.000522823	0.000319996	0.102292	0.170015
Waist circumference	373	rs4017425	3	44028764	T	C	0.00015755	0.00024065	0.512669	0.470112
Waist circumference	373	rs4072917	8	143300279	A	G	0.000420307	0.000240989	0.0811447	0.474973
Waist circumference	373	rs4075353	10	102415609	A	G	9.98992e-05	0.000253483	0.693502	0.344778
Waist circumference	373	rs41279738	1	110082551	G	T	0.000426404	0.000757011	0.573249	0.0259817
Waist circumference	373	rs4148155	4	89054667	G	A	0.000358905	0.000376224	0.340101	0.114282
Waist circumference	373	rs4290163	10	104610926	T	G	-0.000161539	0.000245806	0.511066	0.390873
Waist circumference	373	rs429343	2	147903382	G	A	-0.000324163	0.000243112	0.182405	0.577423
Waist circumference	373	rs429358	19	45411941	C	T	0.000138275	0.000330258	0.675443	0.156098
Waist circumference	373	rs4344019	7	114588540	G	A	0.000814952	0.000436707	0.062024	0.917995
Waist circumference	373	rs4419475	4	96150044	T	A	0.000135579	0.00024386	0.578231	0.408668
Waist circumference	373	rs4456769	20	25190777	T	C	-0.000166919	0.00025387	0.510862	0.335281
Waist circumference	373	rs4469245	5	153210953	T	A	-0.00043235	0.000253342	0.0879002	0.662434
Waist circumference	373	rs4482463	2	205375909	A	C	-0.000738038	0.000453566	0.103698	0.924009
Waist circumference	373	rs4525978	4	102133144	T	C	0.000136801	0.000273103	0.616432	0.736671
Waist circumference	373	rs4527444	4	30842780	G	A	-0.000122481	0.000240762	0.610946	0.540574
Waist circumference	373	rs4552632	5	164574688	A	G	9.15878e-05	0.000247334	0.711159	0.61897
Waist circumference	373	rs4689465	4	6490789	C	T	0.000247333	0.000240076	0.302904	0.527415
Waist circumference	373	rs4706004	5	130391918	G	A	-0.000153774	0.000291189	0.597438	0.216024
Waist circumference	373	rs4718964	7	70038969	T	G	-0.000131172	0.000244105	0.591018	0.412711
Waist circumference	373	rs4722398	7	3125220	T	C	0.000473866	0.000349206	0.174788	0.135485
Waist circumference	373	rs4742782	9	103089143	G	C	0.00068335	0.000258459	0.00819502	0.311554
Waist circumference	373	rs4790841	17	1835482	T	C	-0.000283206	0.000332125	0.393822	0.155145
Waist circumference	373	rs484455	13	109835686	A	G	0.000111665	0.000240389	0.642278	0.479575
Waist circumference	373	rs4844809	1	209519772	C	G	0.000602772	0.000354233	0.088826	0.131719
Waist circumference	373	rs4851283	2	100894802	G	C	0.000448733	0.000259984	0.0843471	0.685053
Waist circumference	373	rs4856720	3	161447373	C	G	0.000291352	0.000240395	0.225525	0.538472
Waist circumference	373	rs4876611	8	116671848	G	A	-0.000117433	0.000266135	0.65903	0.716439
Waist circumference	373	rs4900715	14	47306418	A	G	-0.000155895	0.000239978	0.515939	0.508479
Waist circumference	373	rs4908672	1	7725414	T	C	0.000117563	0.000245615	0.632188	0.39481
Waist circumference	373	rs520478	6	124897878	T	G	-0.000271359	0.000265341	0.30646	0.7039
Waist circumference	373	rs539515	1	177889025	C	A	-0.000150346	0.000295744	0.611197	0.207067
Waist circumference	373	rs55726687	12	991306	A	G	0.000159178	0.000293302	0.58733	0.211429
Waist circumference	373	rs55794894	7	133516821	A	G	-0.000753712	0.000349892	0.0312313	0.136055
Waist circumference	373	rs557951	3	62713263	G	T	0.000225426	0.000259013	0.384121	0.312452
Waist circumference	373	rs559231	18	39644247	T	G	0.000150871	0.000246673	0.540787	0.392068
Waist circumference	373	rs56094641	16	53806453	G	A	0.000204778	0.000244411	0.40212	0.403087
Waist circumference	373	rs56803094	15	99222509	G	A	-0.000513599	0.000286694	0.0732217	0.227595
Waist circumference	373	rs57636386	18	58048295	C	T	0.000609037	0.000434923	0.161414	0.0833466
Waist circumference	373	rs587271	1	54743111	T	C	-9.00188e-05	0.00026988	0.738719	0.68764
Waist circumference	373	rs58862095	7	75081418	T	C	0.000155335	0.000243509	0.523539	0.419473
Waist circumference	373	rs588660	1	96886604	A	G	-3.39453e-05	0.000243495	0.889127	0.585988
Waist circumference	373	rs59068084	4	113256737	T	G	-0.000310738	0.00024396	0.202761	0.409942
Waist circumference	373	rs59104534	8	25666169	T	C	0.000176944	0.000262484	0.50024	0.300626
Waist circumference	373	rs6001877	22	40712637	A	G	-0.000371935	0.000253257	0.14194	0.341359
Waist circumference	373	rs6030803	20	41986507	C	T	-7.02038e-05	0.000364176	0.847136	0.124747
Waist circumference	373	rs6069037	20	53503198	A	C	-6.16066e-05	0.000270071	0.819559	0.730397
Waist circumference	373	rs61223906	7	39447726	A	G	-0.000253767	0.000252867	0.315591	0.340086
Waist circumference	373	rs61813324	1	156049877	T	C	-0.00011942	0.000355382	0.736846	0.135572
Waist circumference	373	rs61903695	11	89922417	G	A	-1.03318e-06	0.000274712	0.996999	0.256059
Waist circumference	373	rs61969511	13	86484042	A	G	-0.000227383	0.000268766	0.397539	0.281651
Waist circumference	373	rs61992671	14	101531854	G	A	0.000134125	0.00025036	0.592146	0.49416
Waist circumference	373	rs62072003	17	52936314	T	C	-0.000390837	0.000342745	0.254156	0.143687
Waist circumference	373	rs62243489	3	62482927	G	T	0.000152696	0.000275447	0.579334	0.257403
Waist circumference	373	rs62246311	3	9498143	A	G	-0.000219018	0.000397053	0.581217	0.101418
Waist circumference	373	rs62261725	3	85898626	G	A	0.00017697	0.000255801	0.489047	0.327768
Waist circumference	373	rs6493498	15	51754451	C	T	0.00034845	0.000241753	0.149488	0.545357
Waist circumference	373	rs649458	1	23712528	A	T	0.000247861	0.000345709	0.473396	0.860664
Waist circumference	373	rs6536575	4	162091639	C	T	0.000468244	0.000239853	0.0509132	0.518775
Waist circumference	373	rs6551304	3	88306596	G	A	-0.000146966	0.000320575	0.646633	0.831206
Waist circumference	373	rs6567160	18	57829135	C	T	0.000404364	0.000283341	0.153543	0.233277
Waist circumference	373	rs6575340	14	94023972	A	G	-5.39093e-05	0.000249789	0.829129	0.636939
Waist circumference	373	rs6669341	1	47678458	G	A	-0.000441942	0.000243049	0.069016	0.58098
Waist circumference	373	rs6682438	1	33784146	C	T	0.00015085	0.000255764	0.555323	0.67425
Waist circumference	373	rs6693294	1	49879122	G	A	-0.000558164	0.000258941	0.0311186	0.688519
Waist circumference	373	rs6739755	2	59330227	G	A	-0.000469991	0.000245731	0.0557969	0.602531
Waist circumference	373	rs67609008	10	126640936	C	T	-0.000302034	0.000266816	0.257637	0.283947
Waist circumference	373	rs67632512	5	92251840	A	C	-7.50439e-05	0.000376908	0.842181	0.117614
Waist circumference	373	rs6791983	3	25111890	A	C	-2.72766e-05	0.000276382	0.921383	0.749781
Waist circumference	373	rs6799080	3	81905591	A	G	3.84387e-05	0.000250213	0.877906	0.355281
Waist circumference	373	rs6846041	4	18477030	G	C	-0.000160561	0.000257101	0.532297	0.319703
Waist circumference	373	rs6849518	4	20120274	T	C	-2.48692e-05	0.000362509	0.945306	0.125045
Waist circumference	373	rs6938973	6	98421721	C	T	9.97051e-05	0.000245039	0.684086	0.599728
Waist circumference	373	rs7034554	9	37081301	G	A	0.000360933	0.000247665	0.145022	0.373859
Waist circumference	373	rs703984	10	80941417	C	G	8.09548e-05	0.00024381	0.739859	0.415532
Waist circumference	373	rs704061	12	89771903	C	T	0.000155391	0.00024088	0.518865	0.45359
Waist circumference	373	rs7070670	10	61842645	T	C	-0.000123508	0.000256734	0.630464	0.328529
Waist circumference	373	rs7115013	11	43934592	T	C	-0.000287221	0.000241808	0.23491	0.44304
Waist circumference	373	rs7132908	12	50263148	A	G	0.000203669	0.000246634	0.408922	0.38382
Waist circumference	373	rs71495038	10	33971383	A	G	-6.70626e-05	0.000449581	0.881422	0.0769722
Waist circumference	373	rs7169847	15	95272920	T	G	-0.000138946	0.000249617	0.577777	0.634565
Waist circumference	373	rs7171864	15	73227249	A	G	-1.71327e-05	0.00025411	0.946245	0.659467
Waist circumference	373	rs7206608	16	82872628	G	C	0.000138635	0.000256719	0.589179	0.323031
Waist circumference	373	rs7218014	17	65832016	C	T	-0.000171725	0.000302105	0.569746	0.196909
Waist circumference	373	rs7259070	19	47562509	C	T	-3.46519e-05	0.000246595	0.888248	0.598813
Waist circumference	373	rs72617140	2	229019109	C	A	0.000282538	0.000293761	0.336154	0.212063
Waist circumference	373	rs72618637	2	48953979	A	T	-0.000128905	0.000311273	0.678786	0.189314
Waist circumference	373	rs72634826	1	1601052	A	G	-0.000189674	0.000276968	0.493456	0.260346
Waist circumference	373	rs72892910	6	50816887	T	G	0.000237099	0.000318981	0.4573	0.171708
Waist circumference	373	rs72959041	6	127454893	A	G	-0.000327892	0.00055725	0.556256	0.0501552
Waist circumference	373	rs72976986	19	4050424	A	G	0.000262357	0.000308815	0.39557	0.189767
Waist circumference	373	rs73052033	3	185828465	C	T	-0.000268228	0.000309494	0.386125	0.185002
Waist circumference	373	rs73068448	7	26385763	T	C	-0.000638259	0.000322778	0.0479977	0.171993
Waist circumference	373	rs73142879	20	51195932	T	C	8.4764e-05	0.000304874	0.780989	0.192861
Waist circumference	373	rs7324067	13	65484906	C	T	5.45169e-06	0.000280973	0.98452	0.761155
Waist circumference	373	rs735033	12	97550852	G	A	3.20268e-05	0.000246752	0.89673	0.605121
Waist circumference	373	rs7372674	3	196149165	A	C	0.00041968	0.000249926	0.0931108	0.357828
Waist circumference	373	rs7377083	4	102708997	A	C	-0.000321888	0.000243669	0.1865	0.431176
Waist circumference	373	rs73985439	2	212299249	C	A	-0.000168432	0.000260376	0.517708	0.307337
Waist circumference	373	rs74395133	3	61163455	C	T	0.000413247	0.000353863	0.242881	0.133859
Waist circumference	373	rs7442885	5	87682877	G	C	-0.000316631	0.000295119	0.283319	0.210105
Waist circumference	373	rs7498044	15	92573639	A	G	3.32959e-05	0.000292548	0.909386	0.219204
Waist circumference	373	rs7498665	16	28883241	G	A	0.000442848	0.000244838	0.0704937	0.403278
Waist circumference	373	rs75035127	1	174973726	G	A	-0.000388404	0.000699084	0.578492	0.0303757
Waist circumference	373	rs7519259	1	66434743	A	G	-0.000119884	0.00024141	0.61947	0.53069
Waist circumference	373	rs7537581	1	2725475	A	C	-7.22968e-05	0.000242078	0.765207	0.532845
Waist circumference	373	rs7539903	1	209208033	A	T	-7.90819e-05	0.000246373	0.748221	0.614933
Waist circumference	373	rs756717	16	72996162	A	G	0.000565346	0.00024767	0.0224507	0.399657
Waist circumference	373	rs76040172	21	46488959	A	G	0.000874712	0.00053066	0.0992819	0.0544584
Waist circumference	373	rs76286777	2	25195577	C	T	0.00034448	0.00028971	0.234421	0.219362
Waist circumference	373	rs7630382	3	85111108	T	C	0.000236627	0.000240712	0.325592	0.53143
Waist circumference	373	rs765876	6	143185891	G	A	3.84689e-05	0.000239524	0.872404	0.489315
Waist circumference	373	rs76895963	12	4384844	G	T	-0.000327885	0.000921609	0.72201	0.0210203
Waist circumference	373	rs7707394	5	74472939	A	G	-9.43863e-05	0.000250176	0.705966	0.354648
Waist circumference	373	rs7708584	5	153543466	G	A	-0.000152963	0.000242066	0.52745	0.573864
Waist circumference	373	rs77165542	2	430975	T	C	-0.000787785	0.000656057	0.229834	0.0354351
Waist circumference	373	rs7752202	6	33389603	T	C	0.000362858	0.000341629	0.288174	0.14342
Waist circumference	373	rs7755574	6	153364643	T	G	0.0004059	0.000266872	0.128272	0.281151
Waist circumference	373	rs784257	18	53397199	C	T	0.000157448	0.000308807	0.610151	0.812814
Waist circumference	373	rs7845090	8	73449940	A	G	-0.000220976	0.000265588	0.405396	0.710284
Waist circumference	373	rs7925100	11	118941596	A	G	-2.49307e-05	0.000244954	0.918933	0.396523
Waist circumference	373	rs7933085	11	130796248	G	A	0.000146226	0.000241044	0.544092	0.508726
Waist circumference	373	rs7952436	11	67024534	T	C	-0.000539935	0.000434331	0.213816	0.0831437
Waist circumference	373	rs7966251	12	103731395	A	G	0.000179557	0.000276019	0.515354	0.253142
Waist circumference	373	rs8013377	14	25934244	C	A	0.000271457	0.000270741	0.316032	0.26823
Waist circumference	373	rs8024137	15	35837297	T	A	-0.000212204	0.000334552	0.52589	0.847545
Waist circumference	373	rs80243702	15	53163603	A	G	0.000613718	0.000329392	0.0624367	0.159877
Waist circumference	373	rs8078135	17	21268583	T	C	0.000110499	0.000240647	0.646106	0.487621
Waist circumference	373	rs8097672	18	1839601	T	A	-0.000789946	0.000341265	0.0206267	0.145706
Waist circumference	373	rs8112818	19	18812785	G	A	-0.000251583	0.000244887	0.30426	0.401395
Waist circumference	373	rs815163	1	190294726	C	T	-0.000140456	0.000241433	0.560728	0.561419
Waist circumference	373	rs8192675	3	170724883	C	T	-0.000211833	0.000264566	0.423316	0.287538
Waist circumference	373	rs852042	20	17091233	G	A	0.000498476	0.000280089	0.0751242	0.75918
Waist circumference	373	rs852983	5	142712064	A	G	-5.7896e-05	0.000240434	0.809712	0.458125
Waist circumference	373	rs862227	16	73602926	G	A	-9.76347e-05	0.000240197	0.684392	0.461182
Waist circumference	373	rs862320	16	69651866	T	C	1.42472e-05	0.000244223	0.95348	0.409139
Waist circumference	373	rs876605	5	77801359	G	A	0.000151756	0.000273118	0.578454	0.740477
Waist circumference	373	rs879620	16	4015729	T	C	-0.000282484	0.000247376	0.253488	0.615523
Waist circumference	373	rs883403	7	99047978	C	T	-0.000237114	0.00033178	0.474812	0.154094
Waist circumference	373	rs894736	12	54418166	G	A	-0.000148965	0.000250088	0.551409	0.363375
Waist circumference	373	rs923994	4	67802992	G	A	-0.000258612	0.000291768	0.375423	0.78306
Waist circumference	373	rs9289630	3	141178670	C	G	4.04922e-05	0.000246779	0.869666	0.390805
Waist circumference	373	rs9294260	6	83433228	A	G	-1.72393e-06	0.000242147	0.99432	0.477836
Waist circumference	373	rs9308964	2	35436262	T	C	-0.000319761	0.000242639	0.187557	0.564412
Waist circumference	373	rs9316661	13	54354615	C	T	-0.000386195	0.0003006	0.198881	0.801204
Waist circumference	373	rs9370243	6	53789830	T	G	0.000214297	0.000438812	0.625298	0.0813016
Waist circumference	373	rs9378676	6	2064264	C	A	-4.02054e-05	0.000283328	0.887156	0.234101
Waist circumference	373	rs945211	1	32191798	C	G	0.000571357	0.000246906	0.0206647	0.616479
Waist circumference	373	rs9478496	6	154333183	C	T	-0.000266889	0.000324329	0.410567	0.164631
Waist circumference	373	rs9568867	13	54107352	A	G	0.000484808	0.000360965	0.179244	0.128772
Waist circumference	373	rs9584870	13	99245866	C	T	2.67563e-05	0.000253258	0.915861	0.366037
Waist circumference	373	rs9654453	5	299621	C	T	0.000493768	0.000357539	0.167275	0.129548
Waist circumference	373	rs9673839	16	76895693	G	A	0.000331534	0.000240957	0.168851	0.491747
Waist circumference	373	rs9814758	3	123062657	G	T	-0.000498004	0.000251501	0.0476903	0.356561
Waist circumference	373	rs9835772	3	85766025	T	A	-0.000398026	0.000279512	0.154447	0.242784
Waist circumference	373	rs9843653	3	49920571	C	T	-7.08828e-05	0.000239973	0.767704	0.514525
Waist circumference	373	rs9888533	13	107854612	T	C	-0.00010681	0.000244363	0.662044	0.539996
Waist circumference	373	rs9902846	17	4040774	T	C	7.46965e-06	0.000258142	0.976915	0.316839
Waist circumference	373	rs9916444	17	42313512	G	C	-0.000290412	0.000253535	0.252023	0.33896
Waist circumference	373	rs9926784	16	19941968	C	T	0.000233555	0.000309475	0.45044	0.183824
Hip circumference	419	rs1006399	6	101039470	A	G	0.000119221	0.000241212	0.621125	0.459902
Hip circumference	419	rs10069930	5	140163328	A	T	-0.000106071	0.000247242	0.667912	0.506283
Hip circumference	419	rs10100245	8	77226919	A	G	0.00035091	0.000241894	0.146872	0.566141
Hip circumference	419	rs10118701	9	103061366	G	A	0.000564231	0.000257216	0.0282638	0.317464
Hip circumference	419	rs10132514	14	104012189	T	C	-3.93182e-05	0.000271062	0.88467	0.272814
Hip circumference	419	rs1013402	11	27712381	G	A	0.000115609	0.000256516	0.652212	0.321809
Hip circumference	419	rs10145154	14	79939525	T	C	-6.61602e-05	0.000291622	0.820525	0.223296
Hip circumference	419	rs10153248	17	407402	G	A	0.000397141	0.00024143	0.0999816	0.44493
Hip circumference	419	rs10158176	1	243741754	A	T	-0.000996679	0.000356272	0.0051498	0.869462
Hip circumference	419	rs10172196	2	36780549	A	G	0.000609403	0.000261048	0.0195731	0.30481
Hip circumference	419	rs10188429	2	142297550	A	G	-0.000201131	0.000307978	0.51371	0.185902
Hip circumference	419	rs10210468	2	165377103	C	T	0.000279152	0.000243457	0.25154	0.466351
Hip circumference	419	rs1023767	8	95530969	A	G	-0.000131875	0.000282584	0.640731	0.234284
Hip circumference	419	rs1037702	4	180168024	A	G	0.000376927	0.00024779	0.128221	0.622225
Hip circumference	419	rs10404726	19	18834514	T	C	-0.00025586	0.000240267	0.286923	0.466282
Hip circumference	419	rs10407871	19	4040007	C	T	0.000490412	0.000333376	0.141279	0.154206
Hip circumference	419	rs10471636	5	63979856	A	G	0.000221709	0.000244537	0.364594	0.510806
Hip circumference	419	rs1047891	2	211540507	A	C	-0.000524114	0.000257801	0.0420514	0.315726
Hip circumference	419	rs10499343	7	6419994	T	A	-6.80073e-05	0.000352333	0.846944	0.133765
Hip circumference	419	rs1056441	20	62370349	C	T	0.000731965	0.000255605	0.00418803	0.673416
Hip circumference	419	rs1056720	20	3784110	T	C	-0.000324658	0.000282569	0.250576	0.233978
Hip circumference	419	rs10744145	12	17209445	A	C	-0.000470775	0.000240223	0.0500276	0.514131
Hip circumference	419	rs10746833	9	90841862	G	A	0.000223331	0.000244672	0.361359	0.58232
Hip circumference	419	rs10773051	12	124510391	T	C	0.000280123	0.000290387	0.334718	0.219703
Hip circumference	419	rs10788797	1	151003071	A	G	0.000131331	0.000371292	0.723552	0.881665
Hip circumference	419	rs10810598	9	16733799	A	T	-6.90712e-05	0.000250503	0.782755	0.643462
Hip circumference	419	rs10883553	10	102635475	A	C	-0.000114514	0.000241579	0.635485	0.445654
Hip circumference	419	rs10886022	10	118778079	C	A	0.000140411	0.000288004	0.625884	0.764742
Hip circumference	419	rs10938397	4	45182527	G	A	-0.00048553	0.000242336	0.0451201	0.434372
Hip circumference	419	rs10947137	6	31094971	C	A	-0.000647576	0.000457848	0.157248	0.0740412
Hip circumference	419	rs10954284	7	130463758	A	T	-0.000102552	0.000239753	0.66884	0.490957
Hip circumference	419	rs10984732	9	122629070	T	C	-0.000586215	0.000395529	0.138313	0.103775
Hip circumference	419	rs10987417	9	129462501	T	G	0.000190392	0.000248864	0.444246	0.383672
Hip circumference	419	rs11012732	10	21830104	G	A	0.000250887	0.000255223	0.325603	0.330651
Hip circumference	419	rs11030016	11	27487992	T	C	0.000196963	0.000274455	0.472972	0.741497
Hip circumference	419	rs11045163	12	20463526	G	A	8.51404e-05	0.000242658	0.72569	0.430807
Hip circumference	419	rs11056870	12	16465953	T	G	0.000402213	0.00034084	0.237975	0.144346
Hip circumference	419	rs11075252	16	9332571	G	A	0.000302727	0.000266702	0.256344	0.28346
Hip circumference	419	rs1108548	1	218634787	G	A	-0.000194494	0.00026913	0.469879	0.276123
Hip circumference	419	rs11107114	12	93972927	A	G	-0.000304435	0.000285125	0.285646	0.230104
Hip circumference	419	rs11113445	12	108088682	G	A	3.73421e-05	0.000245411	0.879059	0.39063
Hip circumference	419	rs11150461	16	82448195	G	C	-0.000387027	0.000270303	0.152195	0.728145
Hip circumference	419	rs11150745	17	78757626	G	A	0.000268461	0.000257472	0.297095	0.319101
Hip circumference	419	rs11164630	1	103352995	T	C	0.000535214	0.000246129	0.0296668	0.609023
Hip circumference	419	rs11165643	1	96924097	T	C	-7.05044e-05	0.000243879	0.772508	0.592346
Hip circumference	419	rs11173522	12	60953472	A	C	0.000564278	0.00029254	0.0537452	0.213836
Hip circumference	419	rs1123295	1	33910453	G	A	0.000312234	0.000241729	0.196472	0.445918
Hip circumference	419	rs11263719	15	27220222	T	C	0.000476294	0.000241044	0.0481604	0.472092
Hip circumference	419	rs112875651	8	126506694	A	G	0.000311064	0.000248733	0.211084	0.392706
Hip circumference	419	rs113230003	19	18460956	A	G	-0.000200825	0.0002752	0.465549	0.260029
Hip circumference	419	rs113866544	17	46270606	C	T	-0.000560935	0.000478178	0.24077	0.0674551
Hip circumference	419	rs11513729	12	112273499	T	C	-0.00012403	0.000247213	0.61587	0.411164
Hip circumference	419	rs116072427	2	33357096	C	G	0.000366466	0.000469032	0.434612	0.0706978
Hip circumference	419	rs11664106	18	2846812	T	A	0.000129013	0.000253714	0.611107	0.373482
Hip circumference	419	rs11704728	22	18130209	T	C	-0.000414599	0.000302132	0.169988	0.197628
Hip circumference	419	rs117176448	8	27261138	G	C	-0.00015104	0.000406822	0.710439	0.0958114
Hip circumference	419	rs117342986	16	54267868	T	C	0.000745189	0.000779708	0.339211	0.0266615
Hip circumference	419	rs11751684	6	33528739	T	G	-8.39628e-05	0.000268142	0.754183	0.276069
Hip circumference	419	rs11762444	7	121979467	A	G	-0.000121829	0.000292297	0.676826	0.214003
Hip circumference	419	rs11778934	8	116551405	G	C	-0.00010585	0.00024102	0.660535	0.53506
Hip circumference	419	rs11779446	8	23388326	G	A	-0.000299732	0.000327221	0.359672	0.161012
Hip circumference	419	rs1182199	7	2862542	A	C	7.38107e-06	0.000260448	0.977391	0.305377
Hip circumference	419	rs11882796	19	49225766	T	A	0.000768642	0.000241471	0.00145687	0.544152
Hip circumference	419	rs11997077	8	2935385	G	A	0.000319301	0.000248399	0.198641	0.380778
Hip circumference	419	rs12072739	1	98315893	G	A	-7.78779e-05	0.000287572	0.786537	0.224703
Hip circumference	419	rs12096864	1	209439141	C	T	0.000602448	0.000375454	0.108586	0.118204
Hip circumference	419	rs12122361	1	174933414	G	A	0.000304338	0.00027212	0.263397	0.267463
Hip circumference	419	rs12128526	1	7723957	A	G	0.000105642	0.000240808	0.660881	0.458996
Hip circumference	419	rs12140153	1	62579891	T	G	-6.26919e-05	0.000417283	0.880577	0.0959541
Hip circumference	419	rs12245654	10	87562928	C	A	0.00100868	0.000466576	0.0306274	0.0721139
Hip circumference	419	rs12364470	11	134601012	G	T	-3.98267e-05	0.000322667	0.901767	0.165287
Hip circumference	419	rs12375196	7	103416541	A	C	5.55783e-05	0.000243782	0.819659	0.423336
Hip circumference	419	rs12427047	12	90213070	T	C	-1.89485e-05	0.000279104	0.945873	0.243849
Hip circumference	419	rs12441543	15	31689543	A	G	0.00033569	0.000265413	0.20595	0.286608
Hip circumference	419	rs12462975	19	30272202	A	G	-0.000377996	0.000256367	0.140366	0.330873
Hip circumference	419	rs12519997	5	173351858	A	G	0.000282094	0.000241397	0.242569	0.559493
Hip circumference	419	rs12568411	1	22622329	A	G	0.000345008	0.000323721	0.286533	0.16802
Hip circumference	419	rs12569355	1	11923737	G	A	-9.59746e-05	0.000370362	0.795529	0.119841
Hip circumference	419	rs1260326	2	27730940	C	T	-0.000217766	0.000245153	0.374389	0.606851
Hip circumference	419	rs12607512	18	31259579	G	A	-0.000138547	0.00024098	0.565339	0.447929
Hip circumference	419	rs12631813	3	171126134	G	C	0.000377276	0.000240994	0.117467	0.505808
Hip circumference	419	rs12762744	10	53669252	T	C	0.000251932	0.000277038	0.363151	0.250679
Hip circumference	419	rs12831185	12	53860781	G	A	-0.000111153	0.000319509	0.727926	0.170331
Hip circumference	419	rs1285992	14	91520438	G	A	-1.66111e-05	0.00026441	0.949907	0.70944
Hip circumference	419	rs12880641	14	103251452	G	T	-0.00015891	0.000253063	0.530039	0.661833
Hip circumference	419	rs12881629	14	101146413	G	A	4.52884e-05	0.000437066	0.917472	0.081668
Hip circumference	419	rs12883788	14	33303540	T	C	0.000141403	0.000241227	0.557754	0.460156
Hip circumference	419	rs12921916	16	20407196	C	T	-3.51889e-05	0.000267532	0.895355	0.288675
Hip circumference	419	rs12939848	17	65370808	T	C	3.28844e-05	0.000244607	0.893056	0.405735
Hip circumference	419	rs1294438	6	6752059	T	C	-6.0839e-05	0.000253728	0.810501	0.354945
Hip circumference	419	rs1296328	4	137083193	C	A	-8.67651e-05	0.000242514	0.720513	0.559939
Hip circumference	419	rs13017207	2	100841235	A	G	-7.71438e-05	0.000245088	0.752945	0.39587
Hip circumference	419	rs13034765	2	50742419	C	G	0.000837045	0.000249451	0.000792155	0.373775
Hip circumference	419	rs13081528	3	78505164	T	G	-0.0004897	0.000317814	0.123357	0.172385
Hip circumference	419	rs13107325	4	103188709	T	C	0.000120523	0.000456176	0.791624	0.0748227
Hip circumference	419	rs13148263	4	1699512	A	G	1.71216e-05	0.000253503	0.946152	0.334989
Hip circumference	419	rs13156484	5	122653399	A	G	-2.08845e-05	0.000242552	0.931385	0.471043
Hip circumference	419	rs13204087	6	163005021	A	G	0.000206822	0.000349513	0.554023	0.137191
Hip circumference	419	rs13264909	8	64702385	T	A	0.000557837	0.000242493	0.021425	0.428907
Hip circumference	419	rs13284988	9	14766563	C	T	0.000138746	0.000262151	0.596626	0.303829
Hip circumference	419	rs13292699	9	15910044	C	A	0.000401586	0.000242023	0.0970599	0.434658
Hip circumference	419	rs133015	22	38572526	G	C	-0.0002292	0.000241596	0.342778	0.439732
Hip circumference	419	rs13333747	16	2175373	C	T	-5.77905e-05	0.000312349	0.853214	0.181692
Hip circumference	419	rs13374459	1	39571211	C	T	0.000496187	0.000243829	0.0418533	0.413093
Hip circumference	419	rs13389219	2	165528876	T	C	0.00014568	0.000245375	0.552712	0.393259
Hip circumference	419	rs139218003	5	50954977	T	G	0.000691936	0.000672189	0.303304	0.0329426
Hip circumference	419	rs141622900	19	45426792	A	G	-0.00072542	0.000552362	0.189081	0.052112
Hip circumference	419	rs143384	20	34025756	G	A	-0.000748579	0.000244206	0.0021743	0.401763
Hip circumference	419	rs143786003	12	124695007	A	C	-0.000667638	0.000662396	0.313497	0.0358233
Hip circumference	419	rs1446585	2	136407479	G	A	-0.000280117	0.000288042	0.330808	0.226629
Hip circumference	419	rs1452082	3	62465039	A	C	-1.50722e-05	0.000245609	0.951067	0.558741
Hip circumference	419	rs1458156	12	41887940	T	C	0.000377521	0.000240035	0.115773	0.488586
Hip circumference	419	rs1477290	5	87988934	C	T	2.697e-05	0.000352893	0.939081	0.135705
Hip circumference	419	rs147730268	12	123024476	T	G	-0.000117634	0.000431285	0.785042	0.0886523
Hip circumference	419	rs1480474	12	66326943	G	A	0.000163136	0.000243882	0.50355	0.414234
Hip circumference	419	rs1481630	2	183097705	C	T	-0.000343569	0.000315194	0.275703	0.177072
Hip circumference	419	rs148636479	4	164359678	T	A	0.00135408	0.000760747	0.0750862	0.0289656
Hip circumference	419	rs1502317	11	8682018	T	C	-0.000114415	0.000269123	0.670737	0.274128
Hip circumference	419	rs1514895	3	170705693	G	A	-0.000246031	0.000265594	0.354269	0.284243
Hip circumference	419	rs1538535	9	35681299	T	C	-8.41299e-05	0.000268491	0.75402	0.275689
Hip circumference	419	rs1573736	16	432751	T	G	0.000320039	0.00025369	0.207117	0.346354
Hip circumference	419	rs1576655	13	79587841	C	A	-0.00014493	0.000249061	0.56063	0.593698
Hip circumference	419	rs1609783	3	25095911	A	G	-0.000176319	0.00024125	0.464867	0.527044
Hip circumference	419	rs16868443	7	93206264	C	G	0.000341646	0.000249496	0.170893	0.361253
Hip circumference	419	rs170016	7	32446317	A	G	4.57762e-05	0.000251993	0.855852	0.635678
Hip circumference	419	rs1727901	3	153832678	T	C	-0.000117265	0.000272004	0.666385	0.736316
Hip circumference	419	rs17361789	1	172122601	G	T	-2.46539e-05	0.000258679	0.924071	0.323098
Hip circumference	419	rs17446299	13	40762556	G	C	-5.52941e-05	0.00032249	0.863862	0.165658
Hip circumference	419	rs17604662	16	72221464	G	A	-0.00058215	0.000383461	0.128978	0.109825
Hip circumference	419	rs17639546	3	61251635	A	G	0.000587876	0.000336484	0.0806176	0.149206
Hip circumference	419	rs17733217	20	51222704	G	A	2.44534e-05	0.000285659	0.931782	0.229289
Hip circumference	419	rs17766836	7	92258961	T	C	0.000251781	0.000271325	0.353424	0.266416
Hip circumference	419	rs17770336	9	28414625	T	C	0.000524426	0.00025561	0.0402031	0.324799
Hip circumference	419	rs1801123	2	227661043	C	T	1.27142e-05	0.000437972	0.976841	0.0812126
Hip circumference	419	rs1801282	3	12393125	G	C	8.88499e-05	0.00036754	0.80898	0.120355
Hip circumference	419	rs1813212	11	89301382	G	A	2.53976e-06	0.000241584	0.991612	0.445695
Hip circumference	419	rs186017271	15	83368605	A	G	-0.000183084	0.00101387	0.856698	0.016053
Hip circumference	419	rs1868069	2	205388946	A	G	0.000374423	0.000286452	0.191177	0.227589
Hip circumference	419	rs190543502	15	43757184	C	T	0.000849197	0.000796268	0.286211	0.0235399
Hip circumference	419	rs1934394	1	49234677	C	G	0.00018354	0.000286749	0.522127	0.229102
Hip circumference	419	rs1955695	14	61021891	G	A	-7.88704e-05	0.000247862	0.750331	0.625221
Hip circumference	419	rs1982441	8	28021769	T	G	0.000749112	0.000356189	0.0354552	0.130915
Hip circumference	419	rs2022050	11	64367651	A	G	-2.12564e-05	0.000325199	0.947884	0.16318
Hip circumference	419	rs2023211	14	62374092	C	T	-4.65061e-05	0.000283351	0.86963	0.23284
Hip circumference	419	rs2032251	18	46721121	A	T	0.00059778	0.000239913	0.0127154	0.506249
Hip circumference	419	rs211434	6	133611571	A	G	-1.85236e-05	0.000258282	0.942826	0.683619
Hip circumference	419	rs2133292	12	103048184	T	C	-0.000116702	0.000248457	0.638566	0.375942
Hip circumference	419	rs2133561	5	139086651	T	A	-0.000124602	0.000248379	0.615905	0.612314
Hip circumference	419	rs2151248	1	170330098	C	G	0.000402477	0.000270862	0.137304	0.732703
Hip circumference	419	rs2159437	17	68439660	G	A	6.92757e-06	0.000239963	0.976969	0.515607
Hip circumference	419	rs2172131	10	133978962	C	T	-0.000141058	0.000242999	0.561588	0.580484
Hip circumference	419	rs2178385	3	131753297	T	G	-3.85325e-07	0.000257172	0.998805	0.319726
Hip circumference	419	rs2238435	16	4014282	G	C	-0.000279574	0.000247256	0.25818	0.615982
Hip circumference	419	rs2238689	19	46178661	C	T	-0.000327232	0.000244897	0.181484	0.396756
Hip circumference	419	rs2253310	6	108888593	G	C	-2.79849e-05	0.000248029	0.910166	0.627981
Hip circumference	419	rs2270894	3	9975386	G	C	8.43471e-05	0.000308569	0.784585	0.204204
Hip circumference	419	rs2288745	2	241728843	T	C	0.000146595	0.000262225	0.576133	0.300407
Hip circumference	419	rs2307111	5	75003678	C	T	-5.2388e-05	0.000245655	0.831126	0.392861
Hip circumference	419	rs2371767	3	64718258	C	G	-0.000202019	0.000269686	0.453804	0.272178
Hip circumference	419	rs2371911	3	30065907	A	T	0.000322499	0.000240528	0.179988	0.544598
Hip circumference	419	rs2384054	2	25156773	C	T	1.35338e-05	0.000239683	0.954971	0.490877
Hip circumference	419	rs2479958	13	111984244	G	A	-0.000283129	0.000242428	0.242852	0.516132
Hip circumference	419	rs2494196	1	219762581	A	C	-0.000406546	0.00026487	0.124812	0.287497
Hip circumference	419	rs2499468	6	51809081	A	C	6.25851e-05	0.000252422	0.804182	0.653554
Hip circumference	419	rs253444	5	141793741	A	G	-0.000561573	0.000358107	0.116841	0.128712
Hip circumference	419	rs2568958	1	72765116	A	G	0.000260898	0.000244386	0.285718	0.599647
Hip circumference	419	rs2577955	15	42012178	T	C	-0.000187223	0.00030049	0.533246	0.802151
Hip circumference	419	rs25849	16	2265071	G	C	-0.000169509	0.000265686	0.523471	0.288135
Hip circumference	419	rs2585526	13	78624080	G	A	5.48191e-08	0.000241738	0.999819	0.559826
Hip circumference	419	rs2593169	15	52224522	C	G	0.00010877	0.000242251	0.653434	0.567681
Hip circumference	419	rs2606227	3	183536836	C	T	0.000116752	0.000251627	0.642657	0.629143
Hip circumference	419	rs2642305	10	27909292	T	A	-0.000432358	0.000248455	0.0818276	0.371586
Hip circumference	419	rs2660241	16	4940023	C	T	-0.000261044	0.000249835	0.296086	0.363262
Hip circumference	419	rs2678204	1	201800511	G	T	0.000169729	0.000252951	0.502225	0.342904
Hip circumference	419	rs273505	19	18217147	C	T	-0.000340675	0.000242762	0.16052	0.420632
Hip circumference	419	rs2737263	8	116667539	T	G	0.000108391	0.000265833	0.683465	0.284371
Hip circumference	419	rs2744956	6	34618937	C	T	-0.000495721	0.000346233	0.152214	0.1389
Hip circumference	419	rs2814350	10	88008785	A	G	-0.000239391	0.000265202	0.3667	0.307164
Hip circumference	419	rs2821226	1	203517292	G	A	-0.00019391	0.000241742	0.422474	0.526989
Hip circumference	419	rs28366156	6	31671498	C	T	-0.000117644	0.000354967	0.740326	0.131226
Hip circumference	419	rs28457680	15	58885035	A	T	-0.000323929	0.000350473	0.35535	0.136739
Hip circumference	419	rs2861685	2	67837553	C	T	-0.000178798	0.000243157	0.462145	0.411872
Hip circumference	419	rs28711392	11	13349559	C	T	0.000353016	0.000250797	0.159257	0.366123
Hip circumference	419	rs28778940	9	98298352	A	G	0.000187027	0.000254886	0.463091	0.331797
Hip circumference	419	rs287837	6	83430793	G	A	-1.49046e-05	0.000242102	0.950911	0.522597
Hip circumference	419	rs28971796	4	49151982	G	A	-0.000154937	0.000274357	0.572259	0.620563
Hip circumference	419	rs2897968	12	46763686	A	G	-4.49509e-05	0.000245737	0.854859	0.605298
Hip circumference	419	rs3012053	10	77293109	G	A	-0.00051264	0.000265616	0.0536068	0.714837
Hip circumference	419	rs308911	2	86855977	G	A	-0.000189688	0.00026565	0.475195	0.714051
Hip circumference	419	rs310796	12	77453226	T	G	0.000119771	0.000258036	0.642531	0.680915
Hip circumference	419	rs3110942	7	33003171	A	G	0.000289761	0.000240103	0.227501	0.481821
Hip circumference	419	rs3116600	13	51107900	G	A	-0.000124885	0.000291015	0.667826	0.215791
Hip circumference	419	rs314288	6	105434078	C	T	0.000689398	0.000376778	0.067293	0.885244
Hip circumference	419	rs329118	5	133861663	T	C	-0.000389726	0.00024316	0.108989	0.418426
Hip circumference	419	rs33503	3	42427957	A	G	-1.5224e-05	0.000303626	0.96001	0.80713
Hip circumference	419	rs340025	15	60908307	C	T	0.000629284	0.000243666	0.00980709	0.581306
Hip circumference	419	rs34045894	10	33967489	A	G	-0.000266965	0.000329573	0.417922	0.156761
Hip circumference	419	rs34223321	17	38352388	A	C	-0.000205202	0.000260697	0.431207	0.30051
Hip circumference	419	rs34505073	13	50237255	A	G	0.000487147	0.00082404	0.554407	0.0219444
Hip circumference	419	rs34517439	1	78450517	A	C	0.000393664	0.000368136	0.284916	0.124588
Hip circumference	419	rs34594435	7	72977249	T	C	-0.000271003	0.000301034	0.367994	0.19747
Hip circumference	419	rs34629844	5	200829	G	A	0.000391283	0.000357932	0.274317	0.128561
Hip circumference	419	rs34656389	4	96153214	G	A	0.000391807	0.000248437	0.114776	0.369256
Hip circumference	419	rs34765854	6	40368860	G	T	0.000626039	0.000261417	0.0166303	0.299438
Hip circumference	419	rs34769775	15	80989172	T	C	-3.20234e-05	0.000261989	0.902716	0.297267
Hip circumference	419	rs34772064	4	55495948	G	T	-2.22119e-05	0.000241345	0.926671	0.558287
Hip circumference	419	rs34811474	4	25408838	A	G	-0.000126279	0.000283726	0.656268	0.232008
Hip circumference	419	rs34840745	19	7183797	T	C	-0.000180167	0.000272915	0.509153	0.262053
Hip circumference	419	rs34848742	4	123828042	G	T	-0.00028258	0.00029527	0.338557	0.791488
Hip circumference	419	rs35506085	11	2165576	A	G	-0.000163041	0.000312817	0.602227	0.182433
Hip circumference	419	rs35537311	17	71126150	T	C	-0.000641768	0.000246124	0.00912116	0.389403
Hip circumference	419	rs35589824	3	181090035	C	T	0.000596724	0.000496997	0.229884	0.064282
Hip circumference	419	rs35792595	8	14318616	A	T	-0.000252555	0.000263422	0.337687	0.298004
Hip circumference	419	rs35882248	2	230627955	T	C	-0.000268811	0.000258297	0.298013	0.314852
Hip circumference	419	rs35910339	9	119394364	G	C	0.000229717	0.000257347	0.372054	0.683602
Hip circumference	419	rs35917007	19	1849147	G	A	9.67523e-05	0.000239826	0.686635	0.534664
Hip circumference	419	rs35957544	8	73440371	T	G	-0.000142232	0.000243082	0.558469	0.575896
Hip circumference	419	rs36140	5	66164160	C	A	-0.00018747	0.000250258	0.453793	0.636073
Hip circumference	419	rs365352	5	77401152	A	G	0.000145262	0.00027798	0.60128	0.245258
Hip circumference	419	rs3730071	12	49168798	A	C	0.000373006	0.000699357	0.593787	0.0302801
Hip circumference	419	rs3737992	1	33234128	A	G	-0.000367661	0.000320588	0.251452	0.168115
Hip circumference	419	rs3746759	20	61560004	G	T	0.000309067	0.000298451	0.300403	0.202248
Hip circumference	419	rs3762988	5	32709653	T	C	-0.000292395	0.00024637	0.235302	0.388136
Hip circumference	419	rs3807566	7	50564204	T	G	-0.000461555	0.00024192	0.0564066	0.438237
Hip circumference	419	rs3810291	19	47569003	A	G	-0.000246639	0.000256052	0.335429	0.676949
Hip circumference	419	rs3811951	5	95762477	G	A	-0.000186341	0.000266197	0.48392	0.282019
Hip circumference	419	rs3814883	16	29994922	T	C	0.000353145	0.000240697	0.142329	0.484652
Hip circumference	419	rs3826408	17	7101292	T	C	3.86689e-06	0.000240558	0.987175	0.456687
Hip circumference	419	rs3845344	1	75001480	T	C	-2.94822e-06	0.000245378	0.990414	0.391917
Hip circumference	419	rs3935190	17	79084367	A	G	-0.000569631	0.000241587	0.0183806	0.535221
Hip circumference	419	rs394608	21	46581798	C	T	-6.00174e-05	0.00024091	0.803262	0.538204
Hip circumference	419	rs40071	5	107496102	C	T	-0.000431169	0.000313283	0.168732	0.179308
Hip circumference	419	rs4017425	3	44028764	T	C	0.00015755	0.00024065	0.512669	0.470112
Hip circumference	419	rs41271299	6	19839415	T	C	0.00059212	0.000540502	0.273299	0.0519098
Hip circumference	419	rs41273794	6	41755708	T	C	-0.000140439	0.00026575	0.59718	0.285728
Hip circumference	419	rs41279738	1	110082551	G	T	0.000426404	0.000757011	0.573249	0.0259817
Hip circumference	419	rs4240326	4	145839264	G	A	0.000266929	0.000240736	0.267516	0.548863
Hip circumference	419	rs4253755	22	46615376	A	G	-0.000176607	0.000359576	0.623317	0.129033
Hip circumference	419	rs429343	2	147903382	G	A	-0.000324163	0.000243112	0.182405	0.577423
Hip circumference	419	rs4310395	1	232795105	G	A	0.000405961	0.000241843	0.0932288	0.442349
Hip circumference	419	rs4339309	5	22208931	G	A	-0.000428285	0.000379315	0.258857	0.886382
Hip circumference	419	rs4350264	10	70242946	A	G	-0.000304597	0.000434365	0.483149	0.0829014
Hip circumference	419	rs4467770	6	12086826	A	G	0.000162208	0.000271221	0.549797	0.730548
Hip circumference	419	rs4476935	7	112987650	T	C	-0.000493198	0.000241766	0.0413533	0.432988
Hip circumference	419	rs4477562	13	54104968	T	C	0.00045409	0.000361573	0.209163	0.128297
Hip circumference	419	rs4486868	15	99472734	C	T	-0.000497097	0.000241675	0.0396981	0.448728
Hip circumference	419	rs4567604	13	59204270	T	G	-0.000217556	0.000304915	0.475539	0.193703
Hip circumference	419	rs4589131	1	161167698	G	T	-0.000320235	0.000243691	0.188812	0.590609
Hip circumference	419	rs4613074	16	19942527	C	T	0.000298927	0.000309347	0.333887	0.184333
Hip circumference	419	rs463376	19	34318210	A	G	5.42535e-05	0.000239701	0.820939	0.489931
Hip circumference	419	rs4671328	2	58935282	G	T	-0.000111542	0.000243166	0.646446	0.550359
Hip circumference	419	rs4678016	3	123101981	T	C	0.000248306	0.000249311	0.319266	0.362736
Hip circumference	419	rs475390	1	41570459	A	G	0.000255128	0.000287571	0.374982	0.775455
Hip circumference	419	rs4790292	17	1824305	A	C	-0.000354738	0.000332932	0.286652	0.154136
Hip circumference	419	rs4792716	17	15943144	G	A	-0.000267547	0.00024147	0.267866	0.560646
Hip circumference	419	rs4800490	18	21126081	C	A	0.000362424	0.000239836	0.130755	0.498083
Hip circumference	419	rs4820346	22	39125074	G	C	-0.000140357	0.000260437	0.589935	0.69264
Hip circumference	419	rs483465	3	136047977	G	A	1.31755e-05	0.000276858	0.962043	0.749593
Hip circumference	419	rs4843158	15	84471636	C	G	-0.000318579	0.000274659	0.246088	0.683503
Hip circumference	419	rs4870057	6	152171898	G	A	0.000464928	0.000255874	0.069215	0.342164
Hip circumference	419	rs4897174	6	126597388	A	T	-0.000169918	0.000372207	0.648021	0.117547
Hip circumference	419	rs4909309	8	135619272	C	T	0.000569581	0.000245006	0.0200849	0.3946
Hip circumference	419	rs4962424	10	126730214	A	T	-0.0003227	0.000255576	0.20672	0.327169
Hip circumference	419	rs4963975	12	26443030	A	G	9.16383e-05	0.000280057	0.743507	0.243399
Hip circumference	419	rs4970946	1	150453242	G	A	0.000235802	0.000289667	0.41562	0.219193
Hip circumference	419	rs4976994	8	143373494	G	A	0.000406943	0.000240999	0.091304	0.45333
Hip circumference	419	rs4985407	16	70285901	G	A	0.000198821	0.00024012	0.407668	0.497245
Hip circumference	419	rs522110	10	99772885	G	A	-0.000115135	0.000241424	0.633433	0.55694
Hip circumference	419	rs543874	1	177889480	G	A	-0.000168415	0.000295578	0.568825	0.207355
Hip circumference	419	rs551935	11	30500832	G	T	0.000176073	0.000241088	0.465191	0.439134
Hip circumference	419	rs55707359	11	46159333	G	T	0.000625257	0.000986813	0.526333	0.0153563
Hip circumference	419	rs55726687	12	991306	A	G	0.000159178	0.000293302	0.58733	0.211429
Hip circumference	419	rs56094641	16	53806453	G	A	0.000204778	0.000244411	0.40212	0.403087
Hip circumference	419	rs56097510	15	51533478	G	C	-0.00026107	0.000239823	0.276334	0.511857
Hip circumference	419	rs56288810	17	52931737	G	A	-0.000359612	0.000294016	0.221291	0.213427
Hip circumference	419	rs56399737	13	33381721	T	C	-0.000342205	0.000241413	0.156336	0.449852
Hip circumference	419	rs57222629	4	82195346	C	G	-1.84609e-05	0.000259421	0.943269	0.312114
Hip circumference	419	rs57235969	2	204105403	T	C	-8.51615e-05	0.000241102	0.723926	0.55268
Hip circumference	419	rs57636386	18	58048295	C	T	0.000609037	0.000434923	0.161414	0.0833466
Hip circumference	419	rs57989773	6	100629078	C	T	0.000355494	0.000287506	0.216283	0.243524
Hip circumference	419	rs58584712	2	112249583	A	G	0.000305593	0.000293827	0.298321	0.21069
Hip circumference	419	rs58862095	7	75081418	T	C	0.000155335	0.000243509	0.523539	0.419473
Hip circumference	419	rs59227842	11	43692423	G	A	3.69948e-06	0.000261167	0.988698	0.310686
Hip circumference	419	rs60226453	1	203489683	T	C	-8.93901e-05	0.000314679	0.77636	0.176311
Hip circumference	419	rs6066104	20	45530530	T	C	-0.000395139	0.000255796	0.12241	0.325745
Hip circumference	419	rs6142059	20	32544327	C	T	-0.00012654	0.000240011	0.598036	0.492762
Hip circumference	419	rs614520	11	65664006	A	G	-0.000236512	0.000254933	0.353542	0.640885
Hip circumference	419	rs61898343	11	120182926	C	G	0.000443895	0.000336417	0.187009	0.149846
Hip circumference	419	rs61941722	12	97555085	A	G	-0.000198494	0.00030849	0.519941	0.188733
Hip circumference	419	rs61969510	13	86484025	C	T	-0.000227343	0.000268778	0.397641	0.281649
Hip circumference	419	rs61992671	14	101531854	G	A	0.000134125	0.00025036	0.592146	0.49416
Hip circumference	419	rs62070648	17	29210595	A	G	6.68959e-05	0.000270141	0.804418	0.269251
Hip circumference	419	rs62107261	2	422144	C	T	-0.000870938	0.000561945	0.121175	0.0481199
Hip circumference	419	rs62246311	3	9498143	A	G	-0.000219018	0.000397053	0.581217	0.101418
Hip circumference	419	rs62301134	4	68441583	C	T	0.000213488	0.000272939	0.434109	0.264071
Hip circumference	419	rs62396185	6	26180634	C	G	-0.000237146	0.000274598	0.387801	0.257282
Hip circumference	419	rs62425398	6	166416028	A	C	8.54521e-05	0.000388873	0.826072	0.10777
Hip circumference	419	rs62515438	8	57161608	G	T	-0.000330131	0.000285378	0.247347	0.228547
Hip circumference	419	rs643499	11	121938945	C	T	-1.87307e-05	0.00024585	0.93927	0.397544
Hip circumference	419	rs6438656	3	121485239	A	G	0.000339337	0.000249464	0.173748	0.638756
Hip circumference	419	rs6449533	5	60722644	C	T	-0.00034267	0.00024962	0.169826	0.360693
Hip circumference	419	rs6465828	7	77421817	T	G	-0.000247949	0.000239698	0.300941	0.480794
Hip circumference	419	rs6470771	8	130743726	C	A	-7.92939e-05	0.000319224	0.803829	0.16916
Hip circumference	419	rs6545714	2	59307725	A	G	-0.000443233	0.000245363	0.07085	0.600744
Hip circumference	419	rs6567160	18	57829135	C	T	0.000404364	0.000283341	0.153543	0.233277
Hip circumference	419	rs6575340	14	94023972	A	G	-5.39093e-05	0.000249789	0.829129	0.636939
Hip circumference	419	rs6597975	11	838842	G	C	8.44905e-05	0.000242135	0.727135	0.546406
Hip circumference	419	rs6598540	15	99230191	G	A	-0.000392199	0.000267805	0.14306	0.277127
Hip circumference	419	rs6606686	12	110903380	C	G	8.19997e-06	0.00025656	0.974503	0.678543
Hip circumference	419	rs66679256	4	18351898	T	C	3.32925e-05	0.000241931	0.890548	0.444684
Hip circumference	419	rs6669341	1	47678458	G	A	-0.000441942	0.000243049	0.069016	0.58098
Hip circumference	419	rs667515	11	69449076	C	G	0.000196205	0.000246778	0.426574	0.387004
Hip circumference	419	rs6712653	2	242534233	T	C	0.000299709	0.000329018	0.362337	0.15813
Hip circumference	419	rs6744646	2	628504	G	A	-0.000126511	0.000318171	0.690911	0.828881
Hip circumference	419	rs6745626	2	181436641	T	C	2.01281e-05	0.000244111	0.934285	0.590534
Hip circumference	419	rs6747657	2	112003163	A	G	-7.00027e-05	0.000265792	0.792262	0.283175
Hip circumference	419	rs675162	6	160776325	G	A	0.000159737	0.000240414	0.506418	0.480648
Hip circumference	419	rs67560975	17	47142930	C	T	8.88806e-05	0.000373524	0.811919	0.116904
Hip circumference	419	rs6821305	4	122713863	C	A	0.000195789	0.000245164	0.42452	0.397278
Hip circumference	419	rs6840236	4	56289785	C	T	0.000123236	0.000240929	0.609	0.462374
Hip circumference	419	rs6868125	5	164472399	T	C	-0.000196832	0.000239614	0.411388	0.524696
Hip circumference	419	rs6946415	7	150684548	G	A	-0.000351037	0.000248352	0.15752	0.626411
Hip circumference	419	rs6958365	7	33955171	T	C	-0.000134539	0.000244595	0.582288	0.415017
Hip circumference	419	rs6973700	7	1856669	G	A	-0.000113016	0.000297698	0.704218	0.204395
Hip circumference	419	rs698147	5	3513485	G	A	-0.000169704	0.000240816	0.480995	0.543377
Hip circumference	419	rs7002088	8	10494738	C	A	0.000274953	0.000241206	0.254326	0.444484
Hip circumference	419	rs7034554	9	37081301	G	A	0.000360933	0.000247665	0.145022	0.373859
Hip circumference	419	rs7038943	9	120377178	C	T	9.04136e-05	0.00025345	0.721293	0.336452
Hip circumference	419	rs705165	10	125256095	T	G	3.00925e-05	0.000278153	0.913848	0.245774
Hip circumference	419	rs7094073	10	75704501	T	C	-0.0002807	0.00032803	0.392156	0.191556
Hip circumference	419	rs7111235	11	133658661	C	T	-0.0002063	0.000241173	0.39233	0.495296
Hip circumference	419	rs7124681	11	47529947	A	C	0.000223584	0.000243399	0.358311	0.408371
Hip circumference	419	rs7132908	12	50263148	A	G	0.000203669	0.000246634	0.408922	0.38382
Hip circumference	419	rs71413981	14	23774916	A	G	1.13826e-05	0.000324838	0.972047	0.163712
Hip circumference	419	rs7171864	15	73227249	A	G	-1.71327e-05	0.00025411	0.946245	0.659467
Hip circumference	419	rs7218014	17	65832016	C	T	-0.000171725	0.000302105	0.569746	0.196909
Hip circumference	419	rs7248205	19	10770305	T	C	-0.000302564	0.000245549	0.217878	0.60125
Hip circumference	419	rs7257083	19	33943986	A	G	0.000293811	0.000264751	0.267102	0.288528
Hip circumference	419	rs72634826	1	1601052	A	G	-0.000189674	0.000276968	0.493456	0.260346
Hip circumference	419	rs72656010	8	57122215	C	T	0.000448484	0.000356369	0.208218	0.130971
Hip circumference	419	rs72681698	14	51207741	C	T	-0.00108499	0.00114769	0.344473	0.0110135
Hip circumference	419	rs7274811	20	32333181	T	G	-0.000157106	0.000273602	0.565824	0.2597
Hip circumference	419	rs72756476	9	95453880	C	T	2.43071e-06	0.000345805	0.994392	0.141006
Hip circumference	419	rs72801843	16	53508802	A	T	-8.77048e-06	0.000261158	0.97321	0.301397
Hip circumference	419	rs72877553	6	76215658	C	T	-0.000124033	0.000391282	0.751251	0.105433
Hip circumference	419	rs72959041	6	127454893	A	G	-0.000327892	0.00055725	0.556256	0.0501552
Hip circumference	419	rs73052033	3	185828465	C	T	-0.000268228	0.000309494	0.386125	0.185002
Hip circumference	419	rs73175572	3	185490184	G	A	-0.000636732	0.000384889	0.0980618	0.111437
Hip circumference	419	rs73197346	21	36770189	C	T	0.000748933	0.000354084	0.0344199	0.133194
Hip circumference	419	rs73213484	4	28489339	T	A	-0.00033568	0.000346427	0.332557	0.139504
Hip circumference	419	rs7365	11	93211764	G	A	0.000113319	0.000239841	0.636587	0.479987
Hip circumference	419	rs73650963	9	93943033	C	T	-0.000944298	0.000388133	0.0149782	0.107555
Hip circumference	419	rs7372674	3	196149165	A	C	0.00041968	0.000249926	0.0931108	0.357828
Hip circumference	419	rs743572	10	104597152	G	A	-0.000148727	0.000247595	0.548049	0.374901
Hip circumference	419	rs7442885	5	87682877	G	C	-0.000316631	0.000295119	0.283319	0.210105
Hip circumference	419	rs7460093	8	144876159	A	G	-0.000148975	0.000242433	0.538886	0.534517
Hip circumference	419	rs74749286	11	14322359	A	G	-0.000226204	0.000388209	0.560104	0.108188
Hip circumference	419	rs7498665	16	28883241	G	A	0.000442848	0.000244838	0.0704937	0.403278
Hip circumference	419	rs750090	4	152931436	C	T	-0.000408702	0.000252888	0.106065	0.356586
Hip circumference	419	rs7519259	1	66434743	A	G	-0.000119884	0.00024141	0.61947	0.53069
Hip circumference	419	rs7523668	1	42408159	A	G	-5.22034e-06	0.000242509	0.982826	0.565918
Hip circumference	419	rs754635	3	42305131	G	C	-0.000485117	0.000376751	0.197875	0.885783
Hip circumference	419	rs75543804	2	111900904	T	G	0.00180218	0.000679748	0.00801973	0.0323797
Hip circumference	419	rs756717	16	72996162	A	G	0.000565346	0.00024767	0.0224507	0.399657
Hip circumference	419	rs7570446	2	193801010	A	C	0.00094823	0.000240651	8.14029e-05	0.546685
Hip circumference	419	rs7571496	2	6169351	G	A	0.000127491	0.000275533	0.643575	0.258071
Hip circumference	419	rs7582359	2	55286681	A	G	-4.91805e-05	0.000255597	0.847418	0.333222
Hip circumference	419	rs76082446	3	71624342	A	G	-0.000127645	0.000328888	0.697935	0.158487
Hip circumference	419	rs7632381	3	141106063	C	T	0.000289879	0.000240857	0.22877	0.447226
Hip circumference	419	rs76577501	7	26756958	A	G	0.000203206	0.000434294	0.639856	0.0851321
Hip circumference	419	rs765874	6	143185557	A	T	3.30268e-05	0.000239538	0.890338	0.489218
Hip circumference	419	rs76647086	1	23429461	T	G	0.000516319	0.000313971	0.100078	0.176591
Hip circumference	419	rs76798800	1	154994978	T	G	6.37613e-05	0.00027109	0.814051	0.267377
Hip circumference	419	rs76895963	12	4384844	G	T	-0.000327885	0.000921609	0.72201	0.0210203
Hip circumference	419	rs7695177	4	89737558	G	C	4.20755e-05	0.000240444	0.861087	0.468553
Hip circumference	419	rs7696175	4	38820986	C	T	0.000117626	0.000242359	0.62744	0.521082
Hip circumference	419	rs7707394	5	74472939	A	G	-9.43863e-05	0.000250176	0.705966	0.354648
Hip circumference	419	rs7708584	5	153543466	G	A	-0.000152963	0.000242066	0.52745	0.573864
Hip circumference	419	rs7740107	6	130374461	A	T	-0.000165832	0.000271434	0.541235	0.735419
Hip circumference	419	rs7793674	7	3128340	C	A	0.000478913	0.000342579	0.162125	0.143571
Hip circumference	419	rs779655	5	170495158	C	G	-0.000227627	0.000269401	0.398145	0.728607
Hip circumference	419	rs7805441	7	78121458	T	C	-0.000150349	0.000241026	0.532769	0.499591
Hip circumference	419	rs7824785	8	128114710	T	C	-0.000757135	0.000666136	0.255704	0.0334933
Hip circumference	419	rs7864465	9	133808080	A	G	-0.000128951	0.000241254	0.592994	0.562148
Hip circumference	419	rs7893571	10	16750129	T	G	4.68989e-05	0.000254466	0.853775	0.66381
Hip circumference	419	rs7903146	10	114758349	T	C	0.000917961	0.000263814	0.000502262	0.290309
Hip circumference	419	rs7944782	11	130795698	G	T	0.000125018	0.000240953	0.603867	0.510972
Hip circumference	419	rs7952436	11	67024534	T	C	-0.000539935	0.000434331	0.213816	0.0831437
Hip circumference	419	rs7996639	13	97019090	A	G	0.000298986	0.000242748	0.218074	0.445626
Hip circumference	419	rs8007429	14	35366743	A	G	-0.000110328	0.000358856	0.758506	0.13019
Hip circumference	419	rs8030456	15	68076856	T	C	-0.00053923	0.000286922	0.0601963	0.224504
Hip circumference	419	rs8132129	21	17400916	T	C	4.25553e-05	0.000312243	0.891593	0.183271
Hip circumference	419	rs8133137	21	40290503	G	A	-3.30267e-05	0.000253997	0.896544	0.665121
Hip circumference	419	rs815163	1	190294726	C	T	-0.000140456	0.000241433	0.560728	0.561419
Hip circumference	419	rs852042	20	17091233	G	A	0.000498476	0.000280089	0.0751242	0.75918
Hip circumference	419	rs852983	5	142712064	A	G	-5.7896e-05	0.000240434	0.809712	0.458125
Hip circumference	419	rs866006	5	112176559	G	T	-0.000315039	0.000246703	0.201604	0.619065
Hip circumference	419	rs882378	12	133374682	C	A	-5.74017e-05	0.000260271	0.825446	0.308623
Hip circumference	419	rs897186	3	93985100	G	A	6.20521e-05	0.000240739	0.796595	0.548082
Hip circumference	419	rs9284814	3	88273071	A	G	-0.000238208	0.000373981	0.524157	0.883739
Hip circumference	419	rs9378684	6	2110941	T	C	-0.000133857	0.000301899	0.657488	0.200604
Hip circumference	419	rs9385385	6	126122280	T	C	-0.000183399	0.000242757	0.449958	0.450275
Hip circumference	419	rs9512696	13	28012527	G	A	-0.000475595	0.000253552	0.0606932	0.661497
Hip circumference	419	rs9513018	13	28640563	T	G	-0.000112335	0.000246867	0.649081	0.618359
Hip circumference	419	rs9611160	22	39747418	A	G	0.000307198	0.000455587	0.500127	0.0749498
Hip circumference	419	rs968379	2	172401050	T	C	0.00018616	0.000285568	0.514471	0.23047
Hip circumference	419	rs9764678	5	118726662	C	T	0.000219353	0.000271006	0.418283	0.272648
Hip circumference	419	rs9788550	14	29681138	C	G	-0.000643213	0.000278597	0.0209575	0.247758
Hip circumference	419	rs9830592	3	104631603	A	C	-0.000134209	0.000243006	0.580751	0.581514
Hip circumference	419	rs9843653	3	49920571	C	T	-7.08828e-05	0.000239973	0.767704	0.514525
Hip circumference	419	rs9845755	3	129329566	T	A	-0.000156221	0.000300767	0.603475	0.199041
Hip circumference	419	rs9850529	3	148776611	A	G	-0.000201646	0.00025347	0.426297	0.337573
Hip circumference	419	rs987237	6	50803050	G	A	0.000303112	0.000312825	0.332571	0.179393
Hip circumference	419	rs9876664	3	85806313	T	G	0.000231432	0.000248025	0.350768	0.375295
Hip circumference	419	rs9951619	18	56882326	G	T	0.00011664	0.000286171	0.683576	0.769433
Hip circumference	419	rs9955276	18	1839339	T	C	-0.000780337	0.000341996	0.0225071	0.144891
Hip circumference	419	rs9967287	18	63350718	T	G	0.000187275	0.000277264	0.499399	0.249543
Hip circumference	419	rs9967367	18	42606091	T	C	3.69313e-05	0.000264345	0.88889	0.294441
Hip circumference	419	rs998584	6	43757896	A	C	0.000389664	0.000240439	0.105096	0.481711
Trunk fat mass	422	rs10050620	5	63927239	T	C	5.58197e-06	0.000255974	0.982602	0.325396
Trunk fat mass	422	rs10071662	5	133840929	T	C	-0.00058122	0.000280514	0.0382684	0.241921
Trunk fat mass	422	rs10099330	8	143383694	G	A	0.000410428	0.000240976	0.088534	0.453582
Trunk fat mass	422	rs10100245	8	77226919	A	G	0.00035091	0.000241894	0.146872	0.566141
Trunk fat mass	422	rs10116857	9	16595649	A	C	-0.00113206	0.000505055	0.0249965	0.0599813
Trunk fat mass	422	rs10117799	9	103084560	C	A	0.000683486	0.000258428	0.00817485	0.311504
Trunk fat mass	422	rs1013293	1	62570321	A	G	-4.7088e-05	0.000242849	0.846256	0.431651
Trunk fat mass	422	rs1013402	11	27712381	G	A	0.000115609	0.000256516	0.652212	0.321809
Trunk fat mass	422	rs10141106	14	59348019	G	A	-7.63799e-06	0.000262572	0.976793	0.702031
Trunk fat mass	422	rs10146997	14	79945162	G	A	-8.69135e-05	0.00029114	0.765301	0.223441
Trunk fat mass	422	rs10172196	2	36780549	A	G	0.000609403	0.000261048	0.0195731	0.30481
Trunk fat mass	422	rs10187101	2	50742227	T	C	-0.000346347	0.000250087	0.166083	0.36054
Trunk fat mass	422	rs1020048	9	86666993	C	A	0.000124473	0.000308529	0.686624	0.809774
Trunk fat mass	422	rs10257197	7	76569775	G	A	0.000430101	0.000330225	0.192765	0.843056
Trunk fat mass	422	rs10411932	19	3470264	C	T	-4.45587e-05	0.000240987	0.853307	0.480106
Trunk fat mass	422	rs10423928	19	46182304	A	T	-0.000430386	0.000302961	0.155435	0.19295
Trunk fat mass	422	rs1049193	12	53873844	C	G	-0.000121778	0.000318887	0.702546	0.17055
Trunk fat mass	422	rs10499014	6	97947755	G	C	-0.000471178	0.000272293	0.0835584	0.268664
Trunk fat mass	422	rs10510025	10	118650996	T	C	-3.70974e-05	0.000278879	0.894175	0.246146
Trunk fat mass	422	rs10510998	3	70516421	A	G	8.90689e-05	0.00024367	0.714715	0.582009
Trunk fat mass	422	rs10513935	18	1660497	A	G	0.000308263	0.000262019	0.239399	0.299428
Trunk fat mass	422	rs1056441	20	62370349	C	T	0.000731965	0.000255605	0.00418803	0.673416
Trunk fat mass	422	rs10755150	4	6509809	G	A	-0.000238382	0.000240671	0.321937	0.471003
Trunk fat mass	422	rs10756798	9	16739763	T	C	-3.52068e-05	0.00025078	0.888353	0.646145
Trunk fat mass	422	rs10770294	12	18124292	A	G	7.06263e-05	0.000282124	0.802327	0.761959
Trunk fat mass	422	rs1078455	3	108129348	C	T	0.000195251	0.000261136	0.454642	0.310701
Trunk fat mass	422	rs10788797	1	151003071	A	G	0.000131331	0.000371292	0.723552	0.881665
Trunk fat mass	422	rs10795422	10	16759312	G	A	-0.000112376	0.000258858	0.6642	0.68752
Trunk fat mass	422	rs10799778	1	23313353	G	T	0.000400202	0.000323342	0.215826	0.835381
Trunk fat mass	422	rs10829612	10	131452382	T	C	0.000165609	0.000252646	0.512146	0.344128
Trunk fat mass	422	rs10829935	10	132954449	T	C	-0.000269946	0.000292468	0.356011	0.214559
Trunk fat mass	422	rs10887578	10	88096047	C	G	-0.000536933	0.000241136	0.0259693	0.50166
Trunk fat mass	422	rs10915846	1	225711187	A	G	0.000223973	0.000272857	0.411735	0.271726
Trunk fat mass	422	rs10938398	4	45186139	A	G	-0.000456224	0.000242594	0.0600275	0.433528
Trunk fat mass	422	rs10984732	9	122629070	T	C	-0.000586215	0.000395529	0.138313	0.103775
Trunk fat mass	422	rs10999456	10	72413827	T	C	6.23788e-05	0.000271395	0.818212	0.268571
Trunk fat mass	422	rs11023199	11	14394258	G	A	-7.18955e-05	0.000251351	0.774851	0.35305
Trunk fat mass	422	rs11030016	11	27487992	T	C	0.000196963	0.000274455	0.472972	0.741497
Trunk fat mass	422	rs11042030	11	8690718	C	T	-0.000107469	0.000269076	0.689596	0.274428
Trunk fat mass	422	rs11075256	16	15187912	C	G	-0.00101841	0.000262571	0.00010508	0.702778
Trunk fat mass	422	rs11075263	16	9367090	T	C	0.000295528	0.000298161	0.321603	0.206391
Trunk fat mass	422	rs11105842	12	91243910	A	G	-0.000694895	0.000249808	0.00540742	0.366986
Trunk fat mass	422	rs11119208	1	209211968	G	A	-5.23736e-05	0.000246014	0.831414	0.614257
Trunk fat mass	422	rs111258054	11	134611390	T	C	4.70827e-05	0.000313208	0.880509	0.184241
Trunk fat mass	422	rs11135450	5	95554016	G	A	0.000368732	0.000255563	0.149072	0.668641
Trunk fat mass	422	rs11150745	17	78757626	G	A	0.000268461	0.000257472	0.297095	0.319101
Trunk fat mass	422	rs11152135	18	56883278	C	G	8.36297e-05	0.000282962	0.767574	0.763132
Trunk fat mass	422	rs11165643	1	96924097	T	C	-7.05044e-05	0.000243879	0.772508	0.592346
Trunk fat mass	422	rs1118151	2	218280418	G	T	0.000329116	0.000268382	0.220088	0.722456
Trunk fat mass	422	rs111942358	2	242568017	C	G	0.000345486	0.000333097	0.299646	0.154591
Trunk fat mass	422	rs11205303	1	149906413	C	T	0.000193226	0.000244061	0.42853	0.408299
Trunk fat mass	422	rs11208779	1	66417145	C	G	-0.000132249	0.000240887	0.582999	0.531205
Trunk fat mass	422	rs113603865	1	39564930	T	C	0.00050045	0.000295464	0.0903088	0.211768
Trunk fat mass	422	rs113866544	17	46270606	C	T	-0.000560935	0.000478178	0.24077	0.0674551
Trunk fat mass	422	rs114295766	3	99356361	T	A	0.000200815	0.000501207	0.688668	0.0691373
Trunk fat mass	422	rs1147346	9	132213552	G	A	0.000185183	0.000250288	0.459373	0.377112
Trunk fat mass	422	rs11538	22	18220831	G	A	-0.000472875	0.000316358	0.134982	0.173338
Trunk fat mass	422	rs1159974	6	126090277	C	T	-0.000352635	0.000240039	0.141815	0.527878
Trunk fat mass	422	rs11603984	11	85238368	T	G	9.2727e-05	0.00035161	0.791994	0.134561
Trunk fat mass	422	rs1160543	2	100832182	T	C	-7.97417e-05	0.000244285	0.744099	0.403231
Trunk fat mass	422	rs11619393	13	20262266	C	T	-0.00011041	0.000341522	0.746476	0.144061
Trunk fat mass	422	rs11630647	15	99240947	A	G	-0.000537079	0.000276005	0.0516678	0.251865
Trunk fat mass	422	rs11664848	18	42575661	G	C	6.54019e-05	0.000253596	0.796485	0.659125
Trunk fat mass	422	rs11709402	3	131551027	G	A	-0.000221298	0.000267923	0.408819	0.279687
Trunk fat mass	422	rs117113213	20	39165692	A	G	0.0018102	0.000687217	0.00843626	0.032168
Trunk fat mass	422	rs117176448	8	27261138	G	C	-0.00015104	0.000406822	0.710439	0.0958114
Trunk fat mass	422	rs117342986	16	54267868	T	C	0.000745189	0.000779708	0.339211	0.0266615
Trunk fat mass	422	rs117755721	17	11881356	A	G	0.000222254	0.00071731	0.75668	0.0286993
Trunk fat mass	422	rs11778934	8	116551405	G	C	-0.00010585	0.00024102	0.660535	0.53506
Trunk fat mass	422	rs11779446	8	23388326	G	A	-0.000299732	0.000327221	0.359672	0.161012
Trunk fat mass	422	rs11782074	8	142617096	T	G	0.000236338	0.000250162	0.344793	0.385422
Trunk fat mass	422	rs1182199	7	2862542	A	C	7.38107e-06	0.000260448	0.977391	0.305377
Trunk fat mass	422	rs11856579	15	78012688	A	G	-0.000304342	0.000270811	0.261092	0.267864
Trunk fat mass	422	rs11870618	17	47124025	A	G	-0.000289455	0.000352491	0.41155	0.133372
Trunk fat mass	422	rs12072739	1	98315893	G	A	-7.78779e-05	0.000287572	0.786537	0.224703
Trunk fat mass	422	rs12103006	16	24726237	G	A	0.000352806	0.000242494	0.145696	0.570967
Trunk fat mass	422	rs12119170	1	42856160	T	C	-0.000392094	0.000242467	0.105856	0.441415
Trunk fat mass	422	rs12144626	1	47670525	C	T	-0.000450165	0.000243638	0.0646502	0.581057
Trunk fat mass	422	rs1218822	13	28011963	A	G	-0.000470926	0.000253466	0.0631771	0.661454
Trunk fat mass	422	rs12218858	10	126474200	T	C	-0.000234889	0.00024227	0.332281	0.572322
Trunk fat mass	422	rs12251016	10	21821918	T	A	9.70754e-05	0.000252934	0.701131	0.342788
Trunk fat mass	422	rs1229984	4	100239319	C	T	0.000739821	0.000811421	0.361896	0.977689
Trunk fat mass	422	rs12316080	12	124438217	T	C	-7.09144e-05	0.000253734	0.779873	0.334335
Trunk fat mass	422	rs12451882	17	42301922	T	C	-0.000504089	0.000258661	0.0513157	0.312766
Trunk fat mass	422	rs12459965	19	18452195	T	C	-0.000120435	0.000271612	0.657472	0.267047
Trunk fat mass	422	rs12461902	19	30265235	A	G	-0.000420531	0.000256761	0.101458	0.330696
Trunk fat mass	422	rs12475388	2	27039792	A	G	0.000499068	0.000241064	0.0384273	0.485629
Trunk fat mass	422	rs12538435	7	71437104	G	A	-0.000205328	0.000273285	0.452453	0.260257
Trunk fat mass	422	rs12601535	17	27441077	G	C	8.66215e-05	0.000239898	0.718042	0.502846
Trunk fat mass	422	rs12613191	2	41635048	G	A	0.000369867	0.000250073	0.139131	0.640279
Trunk fat mass	422	rs12722976	1	103345744	G	C	0.000252125	0.00024039	0.294263	0.499903
Trunk fat mass	422	rs12724928	1	113128931	C	T	0.000182798	0.00029637	0.537373	0.205291
Trunk fat mass	422	rs12869627	13	99120452	A	G	9.67356e-05	0.000263707	0.713747	0.290313
Trunk fat mass	422	rs12881629	14	101146413	G	A	4.52884e-05	0.000437066	0.917472	0.081668
Trunk fat mass	422	rs12890931	14	69753369	G	T	8.38528e-05	0.000250632	0.737954	0.363301
Trunk fat mass	422	rs12921077	16	66739515	A	G	0.000322526	0.000255731	0.207239	0.327771
Trunk fat mass	422	rs12926311	16	406427	C	G	8.62416e-05	0.000251216	0.731376	0.355447
Trunk fat mass	422	rs13008033	2	142293511	G	A	-0.00020098	0.00030799	0.514044	0.18589
Trunk fat mass	422	rs13056230	22	48874310	T	C	0.000145803	0.000241775	0.546475	0.427204
Trunk fat mass	422	rs13084608	3	25316406	A	G	0.000425981	0.000356925	0.232684	0.129726
Trunk fat mass	422	rs13106087	4	145566864	C	T	-0.000106671	0.00031956	0.738525	0.830758
Trunk fat mass	422	rs13107325	4	103188709	T	C	0.000120523	0.000456176	0.791624	0.0748227
Trunk fat mass	422	rs13156484	5	122653399	A	G	-2.08845e-05	0.000242552	0.931385	0.471043
Trunk fat mass	422	rs13160735	5	144485978	A	G	0.000587759	0.000257219	0.0223105	0.323704
Trunk fat mass	422	rs13191298	6	70010225	G	A	-0.000249123	0.000368706	0.499251	0.120896
Trunk fat mass	422	rs13218383	6	120173501	G	C	-0.000120626	0.000254145	0.635047	0.333741
Trunk fat mass	422	rs13292699	9	15910044	C	A	0.000401586	0.000242023	0.0970599	0.434658
Trunk fat mass	422	rs1329733	9	92208227	G	A	0.000259345	0.000240522	0.280918	0.475095
Trunk fat mass	422	rs13333747	16	2175373	C	T	-5.77905e-05	0.000312349	0.853214	0.181692
Trunk fat mass	422	rs1336486	13	40784814	G	T	0.000267129	0.00025512	0.295067	0.329159
Trunk fat mass	422	rs13389219	2	165528876	T	C	0.00014568	0.000245375	0.552712	0.393259
Trunk fat mass	422	rs13598	15	48702457	A	C	0.000688569	0.000358767	0.0549516	0.871394
Trunk fat mass	422	rs143281807	4	145951966	C	T	0.000131728	0.000576612	0.819296	0.0452996
Trunk fat mass	422	rs1436348	3	104612668	G	A	-0.000133525	0.000243002	0.582674	0.58189
Trunk fat mass	422	rs1440286	11	12809152	A	G	-5.15172e-05	0.00024374	0.832606	0.413987
Trunk fat mass	422	rs1441264	13	79580919	A	G	-0.000158692	0.000249021	0.523953	0.591395
Trunk fat mass	422	rs1446585	2	136407479	G	A	-0.000280117	0.000288042	0.330808	0.226629
Trunk fat mass	422	rs1454687	3	94038085	G	C	0.000218261	0.00023979	0.362708	0.515641
Trunk fat mass	422	rs1458156	12	41887940	T	C	0.000377521	0.000240035	0.115773	0.488586
Trunk fat mass	422	rs147730268	12	123024476	T	G	-0.000117634	0.000431285	0.785042	0.0886523
Trunk fat mass	422	rs1480474	12	66326943	G	A	0.000163136	0.000243882	0.50355	0.414234
Trunk fat mass	422	rs149457	5	107438057	T	C	-0.000523724	0.000320046	0.101756	0.16998
Trunk fat mass	422	rs1503526	5	63020706	C	T	0.00015939	0.000239994	0.5066	0.4788
Trunk fat mass	422	rs1506285	3	30068158	A	G	0.000323616	0.000240431	0.178308	0.544276
Trunk fat mass	422	rs154001	5	127685135	T	C	0.000295475	0.00025594	0.248308	0.675529
Trunk fat mass	422	rs1568488	3	153657951	C	G	-7.94414e-05	0.000246332	0.747076	0.596201
Trunk fat mass	422	rs16916303	9	30823761	G	A	0.000413116	0.000373609	0.268838	0.119379
Trunk fat mass	422	rs16934748	10	33970319	C	T	-0.000272658	0.000334796	0.415416	0.151025
Trunk fat mass	422	rs16996657	20	15816236	C	T	0.000657886	0.000358356	0.0663819	0.129016
Trunk fat mass	422	rs17024393	1	110154688	C	T	0.000247602	0.000758249	0.744012	0.0258508
Trunk fat mass	422	rs17047234	2	56013061	C	A	-0.000174994	0.000288213	0.543738	0.225774
Trunk fat mass	422	rs17055384	13	59285126	T	C	5.99481e-05	0.000311307	0.847296	0.183305
Trunk fat mass	422	rs17055653	5	157918528	A	C	-3.98609e-05	0.000259156	0.877759	0.31073
Trunk fat mass	422	rs17115183	14	30137407	T	C	-0.000282121	0.000245254	0.250013	0.404873
Trunk fat mass	422	rs17115481	5	153358226	A	G	-0.000545476	0.000271106	0.0442171	0.268276
Trunk fat mass	422	rs1724557	4	137094048	A	C	-0.000126074	0.00024463	0.606296	0.58714
Trunk fat mass	422	rs17411781	7	112949077	A	T	0.000224139	0.000254376	0.378247	0.332899
Trunk fat mass	422	rs17668356	3	61208619	G	C	0.000499201	0.000338389	0.140152	0.146773
Trunk fat mass	422	rs17704028	7	95140031	T	C	7.48454e-05	0.000338562	0.825039	0.147553
Trunk fat mass	422	rs17770336	9	28414625	T	C	0.000524426	0.00025561	0.0402031	0.324799
Trunk fat mass	422	rs1782508	11	30243795	G	C	-0.000141271	0.000252045	0.575139	0.655749
Trunk fat mass	422	rs1788808	18	21090023	G	A	0.000348357	0.000240144	0.146888	0.497648
Trunk fat mass	422	rs1799507	12	16427314	A	G	0.000376196	0.000342286	0.271739	0.14328
Trunk fat mass	422	rs1801282	3	12393125	G	C	8.88499e-05	0.00036754	0.80898	0.120355
Trunk fat mass	422	rs1808629	8	73435964	A	G	-3.63402e-05	0.000259585	0.888665	0.687247
Trunk fat mass	422	rs1861410	2	58933591	T	C	-8.12966e-05	0.000242247	0.737177	0.554444
Trunk fat mass	422	rs1870339	4	89727656	C	G	2.33987e-05	0.00024032	0.922437	0.467859
Trunk fat mass	422	rs1916039	11	122750426	G	A	9.29449e-06	0.000278035	0.973332	0.250518
Trunk fat mass	422	rs197422	1	112317512	A	C	0.000191075	0.000247208	0.439562	0.379446
Trunk fat mass	422	rs2002023	10	76848524	T	C	-8.22092e-05	0.000244421	0.736612	0.407214
Trunk fat mass	422	rs2035831	3	173683791	C	G	0.000197212	0.000255393	0.440003	0.331099
Trunk fat mass	422	rs2058526	16	6705246	G	A	0.000378718	0.000269514	0.159966	0.728582
Trunk fat mass	422	rs2103785	14	23804719	T	C	-0.000119424	0.00027584	0.665054	0.255028
Trunk fat mass	422	rs2119263	15	66870382	T	C	0.000354213	0.000287989	0.218716	0.22244
Trunk fat mass	422	rs2143975	14	33297398	G	C	-0.000134248	0.000241648	0.578518	0.532939
Trunk fat mass	422	rs215634	7	32369148	G	A	0.000285397	0.000247074	0.248047	0.614216
Trunk fat mass	422	rs2164840	2	212038217	G	A	0.000113826	0.000252113	0.651637	0.651934
Trunk fat mass	422	rs217672	14	62361021	C	A	0.000130479	0.000269878	0.628759	0.272196
Trunk fat mass	422	rs2192527	4	18329824	G	A	8.24578e-05	0.000241149	0.732398	0.463471
Trunk fat mass	422	rs2216931	2	181599070	A	C	-0.000205323	0.000253715	0.418363	0.661536
Trunk fat mass	422	rs2237025	4	55541879	C	T	-7.31268e-05	0.000243283	0.763734	0.556829
Trunk fat mass	422	rs2249825	13	31037903	C	G	0.000178131	0.000270288	0.509869	0.268867
Trunk fat mass	422	rs2261747	20	25261784	A	G	0.00022378	0.000241025	0.353174	0.44623
Trunk fat mass	422	rs2267373	22	38600542	T	C	0.000268225	0.000243078	0.26983	0.581313
Trunk fat mass	422	rs2269487	4	2262191	G	A	-0.000386485	0.000356076	0.277745	0.132379
Trunk fat mass	422	rs2276190	18	63430340	A	G	0.00026896	0.000268923	0.317244	0.275124
Trunk fat mass	422	rs2287214	12	108090518	G	A	5.99843e-06	0.000244855	0.980456	0.397085
Trunk fat mass	422	rs2289379	7	44804225	T	C	-0.000449127	0.000245964	0.0678531	0.395707
Trunk fat mass	422	rs2302209	19	18324329	T	C	1.00028e-05	0.000264876	0.969876	0.288098
Trunk fat mass	422	rs2307111	5	75003678	C	T	-5.2388e-05	0.000245655	0.831126	0.392861
Trunk fat mass	422	rs2442439	12	122360952	T	C	0.000328413	0.000264449	0.214283	0.287574
Trunk fat mass	422	rs2447832	5	103933473	T	C	0.000293505	0.000241434	0.22411	0.439827
Trunk fat mass	422	rs2460	15	53073084	A	G	0.000160526	0.000272603	0.555954	0.263426
Trunk fat mass	422	rs247008	5	131447104	G	A	8.24428e-05	0.000256658	0.748045	0.670996
Trunk fat mass	422	rs2482356	9	94178371	C	T	-0.000244569	0.000242261	0.312722	0.427079
Trunk fat mass	422	rs2494196	1	219762581	A	C	-0.000406546	0.00026487	0.124812	0.287497
Trunk fat mass	422	rs2499468	6	51809081	A	C	6.25851e-05	0.000252422	0.804182	0.653554
Trunk fat mass	422	rs252749	5	77389973	A	G	0.000121918	0.000277563	0.660484	0.246601
Trunk fat mass	422	rs2583636	4	83153179	T	G	-0.000147397	0.000240628	0.540172	0.449787
Trunk fat mass	422	rs2606227	3	183536836	C	T	0.000116752	0.000251627	0.642657	0.629143
Trunk fat mass	422	rs2610245	5	63978255	G	A	6.67184e-05	0.000243997	0.784516	0.520013
Trunk fat mass	422	rs2678204	1	201800511	G	T	0.000169729	0.000252951	0.502225	0.342904
Trunk fat mass	422	rs2692741	2	76185292	C	G	0.000168562	0.000251079	0.501999	0.36763
Trunk fat mass	422	rs2731238	12	90559598	T	G	-3.20221e-05	0.000523381	0.951213	0.067672
Trunk fat mass	422	rs2737263	8	116667539	T	G	0.000108391	0.000265833	0.683465	0.284371
Trunk fat mass	422	rs2744956	6	34618937	C	T	-0.000495721	0.000346233	0.152214	0.1389
Trunk fat mass	422	rs2770229	13	98209270	A	G	-0.000160167	0.000262441	0.541667	0.295969
Trunk fat mass	422	rs2802295	6	108926496	G	A	-3.30598e-05	0.000248193	0.894034	0.627982
Trunk fat mass	422	rs2802774	1	203527812	A	C	4.72489e-05	0.000244476	0.846751	0.54673
Trunk fat mass	422	rs2815752	1	72812440	A	G	0.000256134	0.000244542	0.294915	0.599491
Trunk fat mass	422	rs28366156	6	31671498	C	T	-0.000117644	0.000354967	0.740326	0.131226
Trunk fat mass	422	rs28375268	16	4949528	T	G	0.000294078	0.000252163	0.243525	0.647051
Trunk fat mass	422	rs28651380	4	34773227	G	A	-0.00043049	0.000267407	0.107428	0.281445
Trunk fat mass	422	rs28714450	8	9777555	T	C	-9.02612e-05	0.000256152	0.724558	0.674507
Trunk fat mass	422	rs28742003	15	68127769	T	C	-0.000645378	0.000297798	0.0302225	0.203494
Trunk fat mass	422	rs2943653	2	227047771	T	C	-0.000289091	0.000255676	0.258185	0.672744
Trunk fat mass	422	rs2954021	8	126482077	G	A	8.62801e-05	0.000239901	0.719111	0.505764
Trunk fat mass	422	rs2966859	16	85324544	G	A	-0.000198578	0.000294384	0.499959	0.787908
Trunk fat mass	422	rs2980237	8	76315205	T	G	-0.000127881	0.00027818	0.645726	0.75122
Trunk fat mass	422	rs3113509	4	52932825	T	C	-0.000256298	0.000271445	0.345069	0.731876
Trunk fat mass	422	rs3114140	4	82167181	A	G	-3.29158e-05	0.000260291	0.89937	0.304944
Trunk fat mass	422	rs314279	6	105402083	A	C	0.000595208	0.000374769	0.112242	0.883663
Trunk fat mass	422	rs33503	3	42427957	A	G	-1.5224e-05	0.000303626	0.96001	0.80713
Trunk fat mass	422	rs34045288	6	40369081	T	C	0.000689981	0.000253853	0.00656735	0.336156
Trunk fat mass	422	rs34234296	2	175166636	A	G	-0.000383769	0.000248038	0.121812	0.393054
Trunk fat mass	422	rs34483452	5	87986314	A	C	4.34492e-05	0.000353351	0.902136	0.135182
Trunk fat mass	422	rs34517439	1	78450517	A	C	0.000393664	0.000368136	0.284916	0.124588
Trunk fat mass	422	rs34571768	8	57112046	A	G	0.000506897	0.000365966	0.166024	0.125196
Trunk fat mass	422	rs34580448	5	82810884	C	T	-0.000550557	0.000605609	0.3633	0.0409803
Trunk fat mass	422	rs34675417	17	28079167	G	A	0.000320473	0.000275668	0.24502	0.256512
Trunk fat mass	422	rs35099456	11	66649527	C	G	-0.000501626	0.000496932	0.312761	0.0635661
Trunk fat mass	422	rs35142762	2	636790	C	T	7.30828e-05	0.000317643	0.818031	0.171833
Trunk fat mass	422	rs35307904	9	78511889	A	G	0.000215304	0.000367574	0.558047	0.12223
Trunk fat mass	422	rs35405967	19	41320224	G	C	7.32298e-05	0.000258374	0.776851	0.319122
Trunk fat mass	422	rs35537311	17	71126150	T	C	-0.000641768	0.000246124	0.00912116	0.389403
Trunk fat mass	422	rs35568752	4	38731476	A	G	-4.67139e-06	0.000300804	0.98761	0.199904
Trunk fat mass	422	rs35697691	15	52353498	G	C	-0.000609028	0.00042597	0.152792	0.0892848
Trunk fat mass	422	rs35867081	17	79047278	G	A	-0.000511888	0.000240828	0.0335429	0.51121
Trunk fat mass	422	rs35937770	17	44808360	A	G	0.000113712	0.000254758	0.655344	0.333397
Trunk fat mass	422	rs361222	3	12922716	T	A	-0.000118842	0.000249643	0.634041	0.632143
Trunk fat mass	422	rs3729793	7	6431457	G	C	-0.000161018	0.0004107	0.695015	0.0943233
Trunk fat mass	422	rs3730071	12	49168798	A	C	0.000373006	0.000699357	0.593787	0.0302801
Trunk fat mass	422	rs3766823	1	32197257	A	G	0.000653346	0.000318062	0.0399623	0.171602
Trunk fat mass	422	rs3772882	3	81808602	A	C	0.000206621	0.000247525	0.40386	0.374446
Trunk fat mass	422	rs3774063	3	9511736	T	C	-0.000196571	0.000397439	0.620886	0.101215
Trunk fat mass	422	rs3803286	14	103246470	G	A	-0.000179372	0.000254141	0.480315	0.666993
Trunk fat mass	422	rs3814883	16	29994922	T	C	0.000353145	0.000240697	0.142329	0.484652
Trunk fat mass	422	rs3817428	15	89415247	G	C	-0.000225568	0.00027095	0.405122	0.266506
Trunk fat mass	422	rs3822742	5	139059017	A	C	7.62403e-05	0.000248663	0.759147	0.369959
Trunk fat mass	422	rs3826408	17	7101292	T	C	3.86689e-06	0.000240558	0.987175	0.456687
Trunk fat mass	422	rs3845344	1	75001480	T	C	-2.94822e-06	0.000245378	0.990414	0.391917
Trunk fat mass	422	rs3853252	6	152170247	A	G	0.000154495	0.000241649	0.522604	0.455804
Trunk fat mass	422	rs394608	21	46581798	C	T	-6.00174e-05	0.00024091	0.803262	0.538204
Trunk fat mass	422	rs396354	2	86850022	C	T	-0.000158687	0.000266135	0.550999	0.715272
Trunk fat mass	422	rs41271299	6	19839415	T	C	0.00059212	0.000540502	0.273299	0.0519098
Trunk fat mass	422	rs4253755	22	46615376	A	G	-0.000176607	0.000359576	0.623317	0.129033
Trunk fat mass	422	rs429343	2	147903382	G	A	-0.000324163	0.000243112	0.182405	0.577423
Trunk fat mass	422	rs429358	19	45411941	C	T	0.000138275	0.000330258	0.675443	0.156098
Trunk fat mass	422	rs4308382	4	80615151	A	G	-0.000203208	0.000247991	0.412549	0.394288
Trunk fat mass	422	rs4377779	6	12117344	C	T	-0.000141356	0.000251802	0.574542	0.347235
Trunk fat mass	422	rs4398538	4	130724740	C	T	-0.000390254	0.000250992	0.119984	0.644712
Trunk fat mass	422	rs441792	2	105404221	G	A	0.000478122	0.000240546	0.0468511	0.488898
Trunk fat mass	422	rs4419475	4	96150044	T	A	0.000135579	0.00024386	0.578231	0.408668
Trunk fat mass	422	rs4430672	14	63094407	C	T	-0.000528734	0.000300849	0.078837	0.801542
Trunk fat mass	422	rs4453725	2	69659126	T	A	-8.68119e-05	0.000243553	0.721511	0.410232
Trunk fat mass	422	rs4482463	2	205375909	A	C	-0.000738038	0.000453566	0.103698	0.924009
Trunk fat mass	422	rs4485425	17	73767437	G	A	5.93129e-05	0.000266507	0.823881	0.71491
Trunk fat mass	422	rs4654441	1	4566515	G	A	-0.000103858	0.000242826	0.668864	0.420072
Trunk fat mass	422	rs4658403	1	243832560	T	C	-0.000885406	0.000323109	0.00613917	0.834772
Trunk fat mass	422	rs467176	5	66193103	T	C	0.000349089	0.000241271	0.147932	0.546248
Trunk fat mass	422	rs4709745	6	164105984	C	T	-0.000263535	0.000260149	0.311053	0.30617
Trunk fat mass	422	rs4714935	6	46411142	A	T	-6.39315e-05	0.000242463	0.792031	0.570376
Trunk fat mass	422	rs4718964	7	70038969	T	G	-0.000131172	0.000244105	0.591018	0.412711
Trunk fat mass	422	rs4722398	7	3125220	T	C	0.000473866	0.000349206	0.174788	0.135485
Trunk fat mass	422	rs4727614	7	104600854	A	C	3.80125e-05	0.00025197	0.880085	0.348115
Trunk fat mass	422	rs4737188	8	64756657	T	A	0.000378314	0.000240343	0.115474	0.473095
Trunk fat mass	422	rs4776880	15	67364991	A	G	0.00031185	0.000254276	0.220041	0.334398
Trunk fat mass	422	rs477895	11	64048912	T	C	0.00038448	0.000323798	0.235068	0.836566
Trunk fat mass	422	rs4790841	17	1835482	T	C	-0.000283206	0.000332125	0.393822	0.155145
Trunk fat mass	422	rs4804312	19	8640107	C	T	-0.000176489	0.000241861	0.465567	0.443476
Trunk fat mass	422	rs4805898	19	33997115	T	C	-0.000104877	0.000252602	0.678007	0.353811
Trunk fat mass	422	rs4880340	10	133989641	G	C	-0.000153947	0.000242824	0.52609	0.578007
Trunk fat mass	422	rs4898556	14	47299082	C	A	-0.000159643	0.000239782	0.505549	0.509127
Trunk fat mass	422	rs4908676	1	7737099	G	A	0.000212296	0.000241567	0.379495	0.45933
Trunk fat mass	422	rs4936175	11	132641959	C	T	0.000314023	0.000241106	0.192772	0.444537
Trunk fat mass	422	rs530255	4	171041408	C	T	5.85045e-05	0.000244024	0.810525	0.409933
Trunk fat mass	422	rs543874	1	177889480	G	A	-0.000168415	0.000295578	0.568825	0.207355
Trunk fat mass	422	rs55707359	11	46159333	G	T	0.000625257	0.000986813	0.526333	0.0153563
Trunk fat mass	422	rs55726687	12	991306	A	G	0.000159178	0.000293302	0.58733	0.211429
Trunk fat mass	422	rs55816515	1	150440279	C	T	0.000174126	0.000289596	0.547659	0.219648
Trunk fat mass	422	rs56094641	16	53806453	G	A	0.000204778	0.000244411	0.40212	0.403087
Trunk fat mass	422	rs56186137	16	28825953	G	A	0.000456284	0.00024423	0.0617263	0.404241
Trunk fat mass	422	rs56374036	20	46367372	G	A	0.000120473	0.000294759	0.682747	0.213106
Trunk fat mass	422	rs57636386	18	58048295	C	T	0.000609037	0.000434923	0.161414	0.0833466
Trunk fat mass	422	rs577525	10	99769388	C	T	-0.000143284	0.000241727	0.553348	0.564018
Trunk fat mass	422	rs578603	8	102885056	A	T	0.000322211	0.000285251	0.258658	0.231147
Trunk fat mass	422	rs584170	6	124897906	A	G	-0.000116197	0.000245776	0.636373	0.584783
Trunk fat mass	422	rs587271	1	54743111	T	C	-9.00188e-05	0.00026988	0.738719	0.68764
Trunk fat mass	422	rs58862095	7	75081418	T	C	0.000155335	0.000243509	0.523539	0.419473
Trunk fat mass	422	rs59499656	18	40768309	T	A	-0.000116406	0.000252996	0.645439	0.34447
Trunk fat mass	422	rs595127	11	94270825	C	T	-0.000159118	0.000242158	0.511127	0.570747
Trunk fat mass	422	rs6058209	20	33821577	A	G	-0.000596246	0.000257555	0.020612	0.319458
Trunk fat mass	422	rs6059298	20	31984124	A	G	0.00039274	0.000320131	0.219896	0.169625
Trunk fat mass	422	rs6069037	20	53503198	A	C	-6.16066e-05	0.000270071	0.819559	0.730397
Trunk fat mass	422	rs60814640	7	92286918	G	A	0.000390713	0.000253555	0.123333	0.342131
Trunk fat mass	422	rs61754230	12	72179446	T	C	0.00115014	0.000859563	0.180881	0.0197858
Trunk fat mass	422	rs617948	11	118981025	G	A	-0.00017702	0.000240189	0.461121	0.522274
Trunk fat mass	422	rs61871585	10	102429118	A	C	3.47062e-05	0.000261131	0.894267	0.307589
Trunk fat mass	422	rs61903695	11	89922417	G	A	-1.03318e-06	0.000274712	0.996999	0.256059
Trunk fat mass	422	rs61969510	13	86484025	C	T	-0.000227343	0.000268778	0.397641	0.281649
Trunk fat mass	422	rs61992671	14	101531854	G	A	0.000134125	0.00025036	0.592146	0.49416
Trunk fat mass	422	rs62025831	15	84545685	C	T	0.000136215	0.000281174	0.628066	0.28169
Trunk fat mass	422	rs62068776	17	29318794	C	T	0.000214437	0.00026615	0.420418	0.294429
Trunk fat mass	422	rs62072006	17	52938468	C	A	-0.000390515	0.00034159	0.252946	0.144847
Trunk fat mass	422	rs62176243	2	166190881	T	A	-0.000101366	0.000278031	0.715422	0.246558
Trunk fat mass	422	rs62182430	2	172772837	A	G	0.00021479	0.000268666	0.424021	0.273132
Trunk fat mass	422	rs62190394	2	230624929	T	C	-0.000261506	0.000258315	0.311371	0.314812
Trunk fat mass	422	rs62379271	5	105870033	G	T	-5.16133e-05	0.000243379	0.832053	0.580248
Trunk fat mass	422	rs62396185	6	26180634	C	G	-0.000237146	0.000274598	0.387801	0.257282
Trunk fat mass	422	rs62407565	6	33535739	G	A	-8.0365e-05	0.000268226	0.764469	0.276161
Trunk fat mass	422	rs62425398	6	166416028	A	C	8.54521e-05	0.000388873	0.826072	0.10777
Trunk fat mass	422	rs62443626	7	39056649	A	G	-0.000173432	0.000241279	0.472263	0.464838
Trunk fat mass	422	rs6429425	1	243590990	T	G	0.000486168	0.000344718	0.158441	0.140796
Trunk fat mass	422	rs6461999	7	27281304	A	C	-0.000164355	0.000361751	0.64959	0.870927
Trunk fat mass	422	rs6502482	17	15899241	G	C	-0.000254006	0.000241444	0.292787	0.560321
Trunk fat mass	422	rs6540965	1	11325521	C	G	0.000282112	0.000255011	0.268609	0.667433
Trunk fat mass	422	rs6567160	18	57829135	C	T	0.000404364	0.000283341	0.153543	0.233277
Trunk fat mass	422	rs6569648	6	130349119	T	C	-0.000297427	0.000279909	0.28797	0.759229
Trunk fat mass	422	rs6575340	14	94023972	A	G	-5.39093e-05	0.000249789	0.829129	0.636939
Trunk fat mass	422	rs6606686	12	110903380	C	G	8.19997e-06	0.00025656	0.974503	0.678543
Trunk fat mass	422	rs6684205	1	218609702	G	A	-0.000262026	0.000265431	0.323558	0.285813
Trunk fat mass	422	rs6688826	1	80812329	C	T	3.77431e-05	0.000261216	0.885114	0.300393
Trunk fat mass	422	rs6693294	1	49879122	G	A	-0.000558164	0.000258941	0.0311186	0.688519
Trunk fat mass	422	rs6750646	2	193872415	T	C	-0.00067362	0.00030127	0.0253565	0.199949
Trunk fat mass	422	rs6752378	2	25150116	A	C	4.47824e-07	0.000239921	0.998511	0.488007
Trunk fat mass	422	rs67689854	16	89625227	A	C	-0.000172188	0.000358463	0.630978	0.132065
Trunk fat mass	422	rs6790206	3	161434707	G	A	0.000291691	0.000239631	0.22351	0.540116
Trunk fat mass	422	rs6840236	4	56289785	C	T	0.000123236	0.000240929	0.609	0.462374
Trunk fat mass	422	rs6875133	5	179066078	C	G	-0.000340357	0.000285066	0.232494	0.254838
Trunk fat mass	422	rs6934060	6	80307308	G	A	-0.00018861	0.000360851	0.601197	0.126294
Trunk fat mass	422	rs6946091	7	150684346	G	A	-0.000339513	0.000248423	0.171729	0.626663
Trunk fat mass	422	rs6948959	7	50697051	A	G	3.13593e-05	0.000275937	0.909518	0.742685
Trunk fat mass	422	rs6950442	7	114412664	G	A	0.000194249	0.000301127	0.51888	0.802656
Trunk fat mass	422	rs6973656	7	77422583	G	A	-0.000297317	0.000244848	0.224635	0.39605
Trunk fat mass	422	rs6973700	7	1856669	G	A	-0.000113016	0.000297698	0.704218	0.204395
Trunk fat mass	422	rs698147	5	3513485	G	A	-0.000169704	0.000240816	0.480995	0.543377
Trunk fat mass	422	rs7027304	9	129408290	T	C	0.000312465	0.000252964	0.216751	0.653071
Trunk fat mass	422	rs7038943	9	120377178	C	T	9.04136e-05	0.00025345	0.721293	0.336452
Trunk fat mass	422	rs704061	12	89771903	C	T	0.000155391	0.00024088	0.518865	0.45359
Trunk fat mass	422	rs7070670	10	61842645	T	C	-0.000123508	0.000256734	0.630464	0.328529
Trunk fat mass	422	rs7124681	11	47529947	A	C	0.000223584	0.000243399	0.358311	0.408371
Trunk fat mass	422	rs7132908	12	50263148	A	G	0.000203669	0.000246634	0.408922	0.38382
Trunk fat mass	422	rs7167767	15	81025755	A	G	-5.64811e-05	0.000251257	0.82214	0.651919
Trunk fat mass	422	rs7171864	15	73227249	A	G	-1.71327e-05	0.00025411	0.946245	0.659467
Trunk fat mass	422	rs718947	10	126739149	G	A	-0.000416151	0.000256467	0.104669	0.359957
Trunk fat mass	422	rs719802	11	113234679	C	T	-0.000296404	0.000245947	0.228145	0.614228
Trunk fat mass	422	rs7218014	17	65832016	C	T	-0.000171725	0.000302105	0.569746	0.196909
Trunk fat mass	422	rs724016	3	141105570	G	A	0.00030044	0.000240983	0.212497	0.446724
Trunk fat mass	422	rs7259070	19	47562509	C	T	-3.46519e-05	0.000246595	0.888248	0.598813
Trunk fat mass	422	rs72617140	2	229019109	C	A	0.000282538	0.000293761	0.336154	0.212063
Trunk fat mass	422	rs72634814	1	1538046	A	G	-0.000351517	0.000263397	0.182024	0.345867
Trunk fat mass	422	rs72755233	15	100692953	A	G	0.000321935	0.00037806	0.394468	0.113121
Trunk fat mass	422	rs72767253	5	51090842	A	C	-0.00057559	0.000595323	0.333617	0.0423692
Trunk fat mass	422	rs72867447	11	13301875	G	C	-7.76769e-05	0.000242195	0.748423	0.573614
Trunk fat mass	422	rs72892910	6	50816887	T	G	0.000237099	0.000318981	0.4573	0.171708
Trunk fat mass	422	rs72915955	11	56909311	A	G	0.00067503	0.000327774	0.039453	0.161289
Trunk fat mass	422	rs72976986	19	4050424	A	G	0.000262357	0.000308815	0.39557	0.189767
Trunk fat mass	422	rs73052033	3	185828465	C	T	-0.000268228	0.000309494	0.386125	0.185002
Trunk fat mass	422	rs73142879	20	51195932	T	C	8.4764e-05	0.000304874	0.780989	0.192861
Trunk fat mass	422	rs73175572	3	185490184	G	A	-0.000636732	0.000384889	0.0980618	0.111437
Trunk fat mass	422	rs73213501	4	28514830	C	A	-0.000286095	0.000319251	0.370176	0.170102
Trunk fat mass	422	rs7324235	13	42764564	G	C	0.000327086	0.000266591	0.219854	0.280144
Trunk fat mass	422	rs7372674	3	196149165	A	C	0.00041968	0.000249926	0.0931108	0.357828
Trunk fat mass	422	rs743572	10	104597152	G	A	-0.000148727	0.000247595	0.548049	0.374901
Trunk fat mass	422	rs7442885	5	87682877	G	C	-0.000316631	0.000295119	0.283319	0.210105
Trunk fat mass	422	rs74593044	1	156016868	G	C	0.000244333	0.00043995	0.578645	0.080663
Trunk fat mass	422	rs7460093	8	144876159	A	G	-0.000148975	0.000242433	0.538886	0.534517
Trunk fat mass	422	rs7491529	13	97020634	G	C	0.000300958	0.000242751	0.215058	0.44558
Trunk fat mass	422	rs75281888	5	50961753	C	T	0.000687631	0.000672176	0.306312	0.0329688
Trunk fat mass	422	rs75412871	12	121709430	T	C	4.38884e-05	0.000537311	0.9349	0.0525768
Trunk fat mass	422	rs756717	16	72996162	A	G	0.000565346	0.00024767	0.0224507	0.399657
Trunk fat mass	422	rs7575523	2	59335104	G	T	-0.000457725	0.000246038	0.0628319	0.602556
Trunk fat mass	422	rs7582359	2	55286681	A	G	-4.91805e-05	0.000255597	0.847418	0.333222
Trunk fat mass	422	rs7645851	3	43968666	G	A	0.000147015	0.000240546	0.541084	0.455926
Trunk fat mass	422	rs764729	2	161126732	C	A	-0.00014059	0.000270247	0.602902	0.729125
Trunk fat mass	422	rs765874	6	143185557	A	T	3.30268e-05	0.000239538	0.890338	0.489218
Trunk fat mass	422	rs76895963	12	4384844	G	T	-0.000327885	0.000921609	0.72201	0.0210203
Trunk fat mass	422	rs769658	4	140872682	T	C	0.000121533	0.000248389	0.62464	0.370223
Trunk fat mass	422	rs7697556	4	73515313	C	T	0.000289669	0.000240015	0.227478	0.525126
Trunk fat mass	422	rs7707394	5	74472939	A	G	-9.43863e-05	0.000250176	0.705966	0.354648
Trunk fat mass	422	rs77165542	2	430975	T	C	-0.000787785	0.000656057	0.229834	0.0354351
Trunk fat mass	422	rs7762794	6	153380228	G	A	0.000466049	0.000265771	0.0795042	0.283895
Trunk fat mass	422	rs77927866	12	133487774	A	G	1.25356e-05	0.000259819	0.961519	0.313628
Trunk fat mass	422	rs7821664	8	14226223	G	C	-8.45865e-06	0.000270051	0.975012	0.271329
Trunk fat mass	422	rs7825990	8	21966010	A	G	0.000244818	0.000244168	0.316026	0.407006
Trunk fat mass	422	rs7828631	8	132875320	T	C	-0.000234514	0.00038445	0.541862	0.109275
Trunk fat mass	422	rs7916385	10	102470432	T	C	-6.35552e-05	0.000363195	0.861088	0.151037
Trunk fat mass	422	rs79197301	14	41327292	A	T	0.000303207	0.000434218	0.485	0.0830632
Trunk fat mass	422	rs7944782	11	130795698	G	T	0.000125018	0.000240953	0.603867	0.510972
Trunk fat mass	422	rs79518326	1	174946883	A	C	-0.00056278	0.000726772	0.438721	0.0286745
Trunk fat mass	422	rs7966251	12	103731395	A	G	0.000179557	0.000276019	0.515354	0.253142
Trunk fat mass	422	rs7975187	12	60964108	G	A	0.000544349	0.000292637	0.0628652	0.213501
Trunk fat mass	422	rs8026411	15	62117222	T	C	0.000715687	0.000823747	0.384947	0.0220254
Trunk fat mass	422	rs8042404	15	31680016	A	G	0.000270887	0.000269897	0.315541	0.270985
Trunk fat mass	422	rs8074195	17	65061184	C	G	-0.000222829	0.0002405	0.354175	0.539238
Trunk fat mass	422	rs8074454	17	3981148	C	G	7.26397e-05	0.000255472	0.776152	0.327535
Trunk fat mass	422	rs8096564	18	39910592	T	G	0.000432875	0.000263561	0.100506	0.297995
Trunk fat mass	422	rs8112818	19	18812785	G	A	-0.000251583	0.000244887	0.30426	0.401395
Trunk fat mass	422	rs812949	5	170506141	C	T	-0.000227422	0.000269422	0.398609	0.728585
Trunk fat mass	422	rs8132491	21	40288577	A	G	0.000178454	0.000265021	0.500722	0.31279
Trunk fat mass	422	rs815341	1	190113977	G	A	0.000207133	0.000249567	0.406558	0.370466
Trunk fat mass	422	rs8180470	5	119388744	T	C	0.00012587	0.000241302	0.60193	0.534536
Trunk fat mass	422	rs8192675	3	170724883	C	T	-0.000211833	0.000264566	0.423316	0.287538
Trunk fat mass	422	rs825699	16	73597993	G	C	-1.12074e-05	0.000240196	0.962785	0.468388
Trunk fat mass	422	rs852042	20	17091233	G	A	0.000498476	0.000280089	0.0751242	0.75918
Trunk fat mass	422	rs862320	16	69651866	T	C	1.42472e-05	0.000244223	0.95348	0.409139
Trunk fat mass	422	rs879620	16	4015729	T	C	-0.000282484	0.000247376	0.253488	0.615523
Trunk fat mass	422	rs922656	14	56472487	T	C	0.000251312	0.000242225	0.299498	0.543477
Trunk fat mass	422	rs9294260	6	83433228	A	G	-1.72393e-06	0.000242147	0.99432	0.477836
Trunk fat mass	422	rs9316661	13	54354615	C	T	-0.000386195	0.0003006	0.198881	0.801204
Trunk fat mass	422	rs9320823	6	98429337	C	T	0.000111876	0.000245198	0.648197	0.601123
Trunk fat mass	422	rs9326878	5	112446020	T	A	0.000238846	0.000242587	0.324831	0.432988
Trunk fat mass	422	rs9405542	6	2062700	T	C	-4.5449e-05	0.000299539	0.8794	0.201828
Trunk fat mass	422	rs9515455	13	112239671	A	G	-0.000597604	0.000244632	0.0145717	0.415587
Trunk fat mass	422	rs9522183	13	111977280	T	G	-0.000269686	0.000243051	0.267177	0.561508
Trunk fat mass	422	rs9549263	13	41264784	T	G	0.000345395	0.000263551	0.190012	0.290762
Trunk fat mass	422	rs9568867	13	54107352	A	G	0.000484808	0.000360965	0.179244	0.128772
Trunk fat mass	422	rs9654453	5	299621	C	T	0.000493768	0.000357539	0.167275	0.129548
Trunk fat mass	422	rs972283	7	130466854	G	A	0.000106832	0.00023959	0.655673	0.509214
Trunk fat mass	422	rs9783304	11	43660255	T	G	3.82714e-05	0.000259278	0.882653	0.689845
Trunk fat mass	422	rs9788550	14	29681138	C	G	-0.000643213	0.000278597	0.0209575	0.247758
Trunk fat mass	422	rs9814633	3	41310470	A	G	-0.000179772	0.00025253	0.476539	0.343893
Trunk fat mass	422	rs982457	7	93209963	T	C	-1.13026e-05	0.000241496	0.962671	0.441817
Trunk fat mass	422	rs9833368	3	147248395	C	T	-3.06328e-05	0.000368645	0.933776	0.120887
Trunk fat mass	422	rs9839081	3	123051230	A	G	-0.000482174	0.000259872	0.063536	0.325656
Trunk fat mass	422	rs9843653	3	49920571	C	T	-7.08828e-05	0.000239973	0.767704	0.514525
Trunk fat mass	422	rs9851777	3	88267467	C	T	-0.000215602	0.000373896	0.564186	0.883871
Trunk fat mass	422	rs9866090	3	71585144	A	G	-0.000213147	0.000286229	0.45647	0.228387
Trunk fat mass	422	rs9876664	3	85806313	T	G	0.000231432	0.000248025	0.350768	0.375295
Trunk fat mass	422	rs9948776	18	2663235	A	G	0.000378685	0.000288244	0.188926	0.223267
Trunk fat mass	422	rs9955276	18	1839339	T	C	-0.000780337	0.000341996	0.0225071	0.144891
Trunk fat mass	422	rs9968060	3	62471282	T	C	-0.000108339	0.000254992	0.67093	0.645288
Whole body fat mass	435	rs10050620	5	63927239	T	C	5.58197e-06	0.000255974	0.982602	0.325396
Whole body fat mass	435	rs10071662	5	133840929	T	C	-0.00058122	0.000280514	0.0382684	0.241921
Whole body fat mass	435	rs1008982	10	131445731	C	T	0.000247876	0.000248163	0.317872	0.377236
Whole body fat mass	435	rs10099330	8	143383694	G	A	0.000410428	0.000240976	0.088534	0.453582
Whole body fat mass	435	rs10100245	8	77226919	A	G	0.00035091	0.000241894	0.146872	0.566141
Whole body fat mass	435	rs10116857	9	16595649	A	C	-0.00113206	0.000505055	0.0249965	0.0599813
Whole body fat mass	435	rs10132514	14	104012189	T	C	-3.93182e-05	0.000271062	0.88467	0.272814
Whole body fat mass	435	rs1013293	1	62570321	A	G	-4.7088e-05	0.000242849	0.846256	0.431651
Whole body fat mass	435	rs1013402	11	27712381	G	A	0.000115609	0.000256516	0.652212	0.321809
Whole body fat mass	435	rs10141106	14	59348019	G	A	-7.63799e-06	0.000262572	0.976793	0.702031
Whole body fat mass	435	rs10144067	14	93885198	T	C	0.00013453	0.000245719	0.584039	0.590539
Whole body fat mass	435	rs10146997	14	79945162	G	A	-8.69135e-05	0.00029114	0.765301	0.223441
Whole body fat mass	435	rs10175266	2	36784987	G	A	0.000555664	0.000248733	0.0254853	0.36828
Whole body fat mass	435	rs10187101	2	50742227	T	C	-0.000346347	0.000250087	0.166083	0.36054
Whole body fat mass	435	rs10209821	2	228980358	T	C	0.000232724	0.000252863	0.357387	0.340627
Whole body fat mass	435	rs10248298	7	121963813	A	C	-1.81191e-05	0.000249027	0.941998	0.364457
Whole body fat mass	435	rs10257197	7	76569775	G	A	0.000430101	0.000330225	0.192765	0.843056
Whole body fat mass	435	rs1031881	6	124921140	G	T	3.33395e-05	0.000320667	0.917194	0.167949
Whole body fat mass	435	rs10421787	19	32951222	T	C	0.000257415	0.000289177	0.373378	0.220747
Whole body fat mass	435	rs10423928	19	46182304	A	T	-0.000430386	0.000302961	0.155435	0.19295
Whole body fat mass	435	rs10478110	5	112445734	C	A	0.000232783	0.000242645	0.337381	0.433255
Whole body fat mass	435	rs10499014	6	97947755	G	C	-0.000471178	0.000272293	0.0835584	0.268664
Whole body fat mass	435	rs10505836	12	19288508	C	A	-2.63233e-05	0.000349877	0.940027	0.861706
Whole body fat mass	435	rs10510025	10	118650996	T	C	-3.70974e-05	0.000278879	0.894175	0.246146
Whole body fat mass	435	rs1056441	20	62370349	C	T	0.000731965	0.000255605	0.00418803	0.673416
Whole body fat mass	435	rs10756798	9	16739763	T	C	-3.52068e-05	0.00025078	0.888353	0.646145
Whole body fat mass	435	rs10783779	12	56491880	G	T	-0.000172685	0.000244706	0.480385	0.404701
Whole body fat mass	435	rs1078455	3	108129348	C	T	0.000195251	0.000261136	0.454642	0.310701
Whole body fat mass	435	rs10799778	1	23313353	G	T	0.000400202	0.000323342	0.215826	0.835381
Whole body fat mass	435	rs10820852	9	94186973	A	C	-0.000116487	0.000268865	0.664831	0.275067
Whole body fat mass	435	rs10854853	22	48874412	T	G	0.000255612	0.000240302	0.287461	0.457877
Whole body fat mass	435	rs10878349	12	66327632	G	A	0.000134369	0.000240621	0.576554	0.510104
Whole body fat mass	435	rs10887578	10	88096047	C	G	-0.000536933	0.000241136	0.0259693	0.50166
Whole body fat mass	435	rs10915840	1	225668524	A	G	0.000223655	0.000273723	0.413881	0.27265
Whole body fat mass	435	rs10927006	1	243557659	C	T	0.000351925	0.000340979	0.302026	0.144995
Whole body fat mass	435	rs10938398	4	45186139	A	G	-0.000456224	0.000242594	0.0600275	0.433528
Whole body fat mass	435	rs10959841	9	11469190	C	T	-7.92316e-05	0.000246408	0.747797	0.38871
Whole body fat mass	435	rs10999456	10	72413827	T	C	6.23788e-05	0.000271395	0.818212	0.268571
Whole body fat mass	435	rs11012732	10	21830104	G	A	0.000250887	0.000255223	0.325603	0.330651
Whole body fat mass	435	rs11030016	11	27487992	T	C	0.000196963	0.000274455	0.472972	0.741497
Whole body fat mass	435	rs1106761	8	142619234	A	G	0.000242986	0.000249254	0.329633	0.385756
Whole body fat mass	435	rs11075256	16	15187912	C	G	-0.00101841	0.000262571	0.00010508	0.702778
Whole body fat mass	435	rs11075263	16	9367090	T	C	0.000295528	0.000298161	0.321603	0.206391
Whole body fat mass	435	rs11099020	4	130724902	T	C	-0.000371701	0.000250672	0.138124	0.643327
Whole body fat mass	435	rs11105842	12	91243910	A	G	-0.000694895	0.000249808	0.00540742	0.366986
Whole body fat mass	435	rs11119208	1	209211968	G	A	-5.23736e-05	0.000246014	0.831414	0.614257
Whole body fat mass	435	rs11129446	3	31410801	A	T	-0.000272694	0.000267479	0.307968	0.283221
Whole body fat mass	435	rs11135450	5	95554016	G	A	0.000368732	0.000255563	0.149072	0.668641
Whole body fat mass	435	rs11150745	17	78757626	G	A	0.000268461	0.000257472	0.297095	0.319101
Whole body fat mass	435	rs11152135	18	56883278	C	G	8.36297e-05	0.000282962	0.767574	0.763132
Whole body fat mass	435	rs11165643	1	96924097	T	C	-7.05044e-05	0.000243879	0.772508	0.592346
Whole body fat mass	435	rs111942358	2	242568017	C	G	0.000345486	0.000333097	0.299646	0.154591
Whole body fat mass	435	rs11205303	1	149906413	C	T	0.000193226	0.000244061	0.42853	0.408299
Whole body fat mass	435	rs11208779	1	66417145	C	G	-0.000132249	0.000240887	0.582999	0.531205
Whole body fat mass	435	rs11245344	10	126418782	T	C	-0.000265313	0.000242525	0.273973	0.569746
Whole body fat mass	435	rs113019802	2	46884824	A	G	-8.79478e-05	0.000288397	0.760402	0.22428
Whole body fat mass	435	rs113079574	4	147354089	T	C	0.000521891	0.00030644	0.0885544	0.19098
Whole body fat mass	435	rs113866544	17	46270606	C	T	-0.000560935	0.000478178	0.24077	0.0674551
Whole body fat mass	435	rs1147346	9	132213552	G	A	0.000185183	0.000250288	0.459373	0.377112
Whole body fat mass	435	rs11538	22	18220831	G	A	-0.000472875	0.000316358	0.134982	0.173338
Whole body fat mass	435	rs1159974	6	126090277	C	T	-0.000352635	0.000240039	0.141815	0.527878
Whole body fat mass	435	rs11603984	11	85238368	T	G	9.2727e-05	0.00035161	0.791994	0.134561
Whole body fat mass	435	rs1160543	2	100832182	T	C	-7.97417e-05	0.000244285	0.744099	0.403231
Whole body fat mass	435	rs11656076	17	31464270	A	G	-0.000424655	0.000287542	0.139718	0.223064
Whole body fat mass	435	rs11656758	17	42301541	G	A	-0.000330145	0.000253142	0.192169	0.340244
Whole body fat mass	435	rs11664848	18	42575661	G	C	6.54019e-05	0.000253596	0.796485	0.659125
Whole body fat mass	435	rs1167309	1	49997674	T	C	-0.000483318	0.000257144	0.0601686	0.680485
Whole body fat mass	435	rs11677541	2	165429235	A	G	0.000282689	0.000241722	0.24221	0.536972
Whole body fat mass	435	rs11698185	20	25181998	C	T	-1.45441e-05	0.000240336	0.951745	0.46512
Whole body fat mass	435	rs11709402	3	131551027	G	A	-0.000221298	0.000267923	0.408819	0.279687
Whole body fat mass	435	rs117176448	8	27261138	G	C	-0.00015104	0.000406822	0.710439	0.0958114
Whole body fat mass	435	rs11720292	3	41308449	A	C	-6.21593e-05	0.000244955	0.799683	0.459854
Whole body fat mass	435	rs11731255	4	6495698	G	A	-0.000267584	0.000239899	0.264679	0.472185
Whole body fat mass	435	rs117342986	16	54267868	T	C	0.000745189	0.000779708	0.339211	0.0266615
Whole body fat mass	435	rs117755721	17	11881356	A	G	0.000222254	0.00071731	0.75668	0.0286993
Whole body fat mass	435	rs11778934	8	116551405	G	C	-0.00010585	0.00024102	0.660535	0.53506
Whole body fat mass	435	rs11779446	8	23388326	G	A	-0.000299732	0.000327221	0.359672	0.161012
Whole body fat mass	435	rs11782341	8	4813459	G	A	-0.000158984	0.000308778	0.606637	0.188197
Whole body fat mass	435	rs1182199	7	2862542	A	C	7.38107e-06	0.000260448	0.977391	0.305377
Whole body fat mass	435	rs11839227	13	59280705	C	T	6.1574e-05	0.000310676	0.842894	0.18368
Whole body fat mass	435	rs11854132	15	99229330	A	G	-0.000439992	0.000270052	0.103252	0.270373
Whole body fat mass	435	rs11856579	15	78012688	A	G	-0.000304342	0.000270811	0.261092	0.267864
Whole body fat mass	435	rs11870618	17	47124025	A	G	-0.000289455	0.000352491	0.41155	0.133372
Whole body fat mass	435	rs11926024	3	173662094	A	T	9.78023e-05	0.000271315	0.718492	0.264906
Whole body fat mass	435	rs12031634	1	34584393	A	G	-0.0002428	0.000263377	0.356595	0.298729
Whole body fat mass	435	rs12072739	1	98315893	G	A	-7.78779e-05	0.000287572	0.786537	0.224703
Whole body fat mass	435	rs12103006	16	24726237	G	A	0.000352806	0.000242494	0.145696	0.570967
Whole body fat mass	435	rs12107172	3	147134039	G	A	-0.000152737	0.000351096	0.663543	0.135331
Whole body fat mass	435	rs12144626	1	47670525	C	T	-0.000450165	0.000243638	0.0646502	0.581057
Whole body fat mass	435	rs1216547	8	64703352	T	A	0.000357884	0.000240519	0.136761	0.476161
Whole body fat mass	435	rs1218822	13	28011963	A	G	-0.000470926	0.000253466	0.0631771	0.661454
Whole body fat mass	435	rs12254441	10	76617857	T	C	9.82488e-05	0.000256428	0.701614	0.374336
Whole body fat mass	435	rs1229984	4	100239319	C	T	0.000739821	0.000811421	0.361896	0.977689
Whole body fat mass	435	rs12316080	12	124438217	T	C	-7.09144e-05	0.000253734	0.779873	0.334335
Whole body fat mass	435	rs12364470	11	134601012	G	T	-3.98267e-05	0.000322667	0.901767	0.165287
Whole body fat mass	435	rs12459965	19	18452195	T	C	-0.000120435	0.000271612	0.657472	0.267047
Whole body fat mass	435	rs12462975	19	30272202	A	G	-0.000377996	0.000256367	0.140366	0.330873
Whole body fat mass	435	rs12475388	2	27039792	A	G	0.000499068	0.000241064	0.0384273	0.485629
Whole body fat mass	435	rs12528644	6	41749401	A	C	-0.000169824	0.000267087	0.524881	0.282192
Whole body fat mass	435	rs12538435	7	71437104	G	A	-0.000205328	0.000273285	0.452453	0.260257
Whole body fat mass	435	rs12578258	12	122369153	G	A	0.000259939	0.000263376	0.323667	0.290174
Whole body fat mass	435	rs1263629	2	207936911	G	A	-0.000141061	0.000342858	0.68076	0.14444
Whole body fat mass	435	rs12724928	1	113128931	C	T	0.000182798	0.00029637	0.537373	0.205291
Whole body fat mass	435	rs12762744	10	53669252	T	C	0.000251932	0.000277038	0.363151	0.250679
Whole body fat mass	435	rs12869627	13	99120452	A	G	9.67356e-05	0.000263707	0.713747	0.290313
Whole body fat mass	435	rs12881629	14	101146413	G	A	4.52884e-05	0.000437066	0.917472	0.081668
Whole body fat mass	435	rs12885458	14	47303114	G	T	-0.000150939	0.000239914	0.529259	0.509419
Whole body fat mass	435	rs12890931	14	69753369	G	T	8.38528e-05	0.000250632	0.737954	0.363301
Whole body fat mass	435	rs12926311	16	406427	C	G	8.62416e-05	0.000251216	0.731376	0.355447
Whole body fat mass	435	rs12937411	17	34950239	T	C	3.41435e-05	0.000243741	0.888596	0.408697
Whole body fat mass	435	rs1296328	4	137083193	C	A	-8.67651e-05	0.000242514	0.720513	0.559939
Whole body fat mass	435	rs12974458	19	1866115	T	C	0.000130811	0.000241429	0.587944	0.543689
Whole body fat mass	435	rs12987931	2	172900948	T	C	0.000586361	0.00024771	0.0179271	0.61582
Whole body fat mass	435	rs13008033	2	142293511	G	A	-0.00020098	0.00030799	0.514044	0.18589
Whole body fat mass	435	rs13107325	4	103188709	T	C	0.000120523	0.000456176	0.791624	0.0748227
Whole body fat mass	435	rs13191298	6	70010225	G	A	-0.000249123	0.000368706	0.499251	0.120896
Whole body fat mass	435	rs13218383	6	120173501	G	C	-0.000120626	0.000254145	0.635047	0.333741
Whole body fat mass	435	rs13252030	8	112491883	G	A	0.000185689	0.000272587	0.495739	0.735143
Whole body fat mass	435	rs13292699	9	15910044	C	A	0.000401586	0.000242023	0.0970599	0.434658
Whole body fat mass	435	rs13333747	16	2175373	C	T	-5.77905e-05	0.000312349	0.853214	0.181692
Whole body fat mass	435	rs13354321	5	157925297	C	T	3.69837e-06	0.000242811	0.987848	0.413553
Whole body fat mass	435	rs1336486	13	40784814	G	T	0.000267129	0.00025512	0.295067	0.329159
Whole body fat mass	435	rs13389219	2	165528876	T	C	0.00014568	0.000245375	0.552712	0.393259
Whole body fat mass	435	rs13408397	2	69582028	T	C	-0.000101302	0.000243784	0.677748	0.408548
Whole body fat mass	435	rs13409967	2	154821564	T	G	6.24254e-05	0.000397338	0.875159	0.101799
Whole body fat mass	435	rs13427822	2	213414265	G	A	0.00014892	0.000272454	0.584662	0.272224
Whole body fat mass	435	rs1350506	4	89734587	C	T	2.53626e-05	0.000240389	0.915974	0.468133
Whole body fat mass	435	rs1363695	5	130378027	T	C	8.61724e-05	0.000289028	0.765593	0.225993
Whole body fat mass	435	rs1383723	4	67803507	T	A	-0.000260076	0.00029175	0.372698	0.783046
Whole body fat mass	435	rs142583374	8	27985864	A	G	0.000877018	0.000353725	0.0131616	0.133154
Whole body fat mass	435	rs1436348	3	104612668	G	A	-0.000133525	0.000243002	0.582674	0.58189
Whole body fat mass	435	rs1440286	11	12809152	A	G	-5.15172e-05	0.00024374	0.832606	0.413987
Whole body fat mass	435	rs1441264	13	79580919	A	G	-0.000158692	0.000249021	0.523953	0.591395
Whole body fat mass	435	rs1446585	2	136407479	G	A	-0.000280117	0.000288042	0.330808	0.226629
Whole body fat mass	435	rs1454687	3	94038085	G	C	0.000218261	0.00023979	0.362708	0.515641
Whole body fat mass	435	rs1458156	12	41887940	T	C	0.000377521	0.000240035	0.115773	0.488586
Whole body fat mass	435	rs147730268	12	123024476	T	G	-0.000117634	0.000431285	0.785042	0.0886523
Whole body fat mass	435	rs148636479	4	164359678	T	A	0.00135408	0.000760747	0.0750862	0.0289656
Whole body fat mass	435	rs1503526	5	63020706	C	T	0.00015939	0.000239994	0.5066	0.4788
Whole body fat mass	435	rs1554654	3	44044344	T	C	0.000160831	0.000240762	0.504129	0.470328
Whole body fat mass	435	rs1568488	3	153657951	C	G	-7.94414e-05	0.000246332	0.747076	0.596201
Whole body fat mass	435	rs159037	5	94197477	C	T	0.000142112	0.000274293	0.604388	0.256317
Whole body fat mass	435	rs16916303	9	30823761	G	A	0.000413116	0.000373609	0.268838	0.119379
Whole body fat mass	435	rs16934748	10	33970319	C	T	-0.000272658	0.000334796	0.415416	0.151025
Whole body fat mass	435	rs16996657	20	15816236	C	T	0.000657886	0.000358356	0.0663819	0.129016
Whole body fat mass	435	rs17024393	1	110154688	C	T	0.000247602	0.000758249	0.744012	0.0258508
Whole body fat mass	435	rs17218712	9	14765220	T	C	0.000169431	0.000262307	0.518326	0.30335
Whole body fat mass	435	rs17399739	10	87490850	G	A	0.00110514	0.000473257	0.0195348	0.0691522
Whole body fat mass	435	rs17668356	3	61208619	G	C	0.000499201	0.000338389	0.140152	0.146773
Whole body fat mass	435	rs17704028	7	95140031	T	C	7.48454e-05	0.000338562	0.825039	0.147553
Whole body fat mass	435	rs17744603	17	52926401	G	C	-0.000504647	0.000321552	0.116553	0.168994
Whole body fat mass	435	rs17770336	9	28414625	T	C	0.000524426	0.00025561	0.0402031	0.324799
Whole body fat mass	435	rs17781552	1	203519648	A	G	-0.00025813	0.00024391	0.28992	0.544915
Whole body fat mass	435	rs1778830	1	156489974	A	G	0.000333177	0.00024987	0.182402	0.362211
Whole body fat mass	435	rs1782508	11	30243795	G	C	-0.000141271	0.000252045	0.575139	0.655749
Whole body fat mass	435	rs1788808	18	21090023	G	A	0.000348357	0.000240144	0.146888	0.497648
Whole body fat mass	435	rs1801282	3	12393125	G	C	8.88499e-05	0.00036754	0.80898	0.120355
Whole body fat mass	435	rs1813039	8	76295984	A	G	-8.88114e-05	0.000265634	0.738125	0.709989
Whole body fat mass	435	rs1840126	2	236896765	C	A	7.08122e-05	0.000241677	0.769518	0.563027
Whole body fat mass	435	rs1857883	3	30052399	A	G	0.000347739	0.000241302	0.149559	0.545182
Whole body fat mass	435	rs1861410	2	58933591	T	C	-8.12966e-05	0.000242247	0.737177	0.554444
Whole body fat mass	435	rs1874832	15	67260238	A	G	-1.44106e-05	0.000331709	0.965348	0.845299
Whole body fat mass	435	rs1881505	11	1483177	C	T	-0.000428423	0.000519797	0.40982	0.942737
Whole body fat mass	435	rs1916039	11	122750426	G	A	9.29449e-06	0.000278035	0.973332	0.250518
Whole body fat mass	435	rs1945160	18	22164216	A	G	-0.000347519	0.000248021	0.161166	0.378159
Whole body fat mass	435	rs1964675	3	136114945	T	C	-6.59063e-05	0.000264924	0.803535	0.711515
Whole body fat mass	435	rs197422	1	112317512	A	C	0.000191075	0.000247208	0.439562	0.379446
Whole body fat mass	435	rs2052607	18	40788387	A	G	-0.000138127	0.000252844	0.584864	0.345201
Whole body fat mass	435	rs2103785	14	23804719	T	C	-0.000119424	0.00027584	0.665054	0.255028
Whole body fat mass	435	rs2143975	14	33297398	G	C	-0.000134248	0.000241648	0.578518	0.532939
Whole body fat mass	435	rs215634	7	32369148	G	A	0.000285397	0.000247074	0.248047	0.614216
Whole body fat mass	435	rs2172131	10	133978962	C	T	-0.000141058	0.000242999	0.561588	0.580484
Whole body fat mass	435	rs217672	14	62361021	C	A	0.000130479	0.000269878	0.628759	0.272196
Whole body fat mass	435	rs2192527	4	18329824	G	A	8.24578e-05	0.000241149	0.732398	0.463471
Whole body fat mass	435	rs2192649	7	78126279	G	T	-0.000137217	0.000241033	0.569162	0.497991
Whole body fat mass	435	rs2216931	2	181599070	A	C	-0.000205323	0.000253715	0.418363	0.661536
Whole body fat mass	435	rs2237025	4	55541879	C	T	-7.31268e-05	0.000243283	0.763734	0.556829
Whole body fat mass	435	rs2249825	13	31037903	C	G	0.000178131	0.000270288	0.509869	0.268867
Whole body fat mass	435	rs2269487	4	2262191	G	A	-0.000386485	0.000356076	0.277745	0.132379
Whole body fat mass	435	rs2276190	18	63430340	A	G	0.00026896	0.000268923	0.317244	0.275124
Whole body fat mass	435	rs2287214	12	108090518	G	A	5.99843e-06	0.000244855	0.980456	0.397085
Whole body fat mass	435	rs2289379	7	44804225	T	C	-0.000449127	0.000245964	0.0678531	0.395707
Whole body fat mass	435	rs2302209	19	18324329	T	C	1.00028e-05	0.000264876	0.969876	0.288098
Whole body fat mass	435	rs2307111	5	75003678	C	T	-5.2388e-05	0.000245655	0.831126	0.392861
Whole body fat mass	435	rs2396625	7	113028634	A	T	-0.000534723	0.000244132	0.0285023	0.421064
Whole body fat mass	435	rs2417084	9	103119277	C	T	0.000681654	0.000258425	0.0083468	0.311566
Whole body fat mass	435	rs2460	15	53073084	A	G	0.000160526	0.000272603	0.555954	0.263426
Whole body fat mass	435	rs2470937	7	104579775	A	T	-0.000104612	0.00024099	0.66422	0.45107
Whole body fat mass	435	rs2494196	1	219762581	A	C	-0.000406546	0.00026487	0.124812	0.287497
Whole body fat mass	435	rs2499468	6	51809081	A	C	6.25851e-05	0.000252422	0.804182	0.653554
Whole body fat mass	435	rs252749	5	77389973	A	G	0.000121918	0.000277563	0.660484	0.246601
Whole body fat mass	435	rs253440	5	141796191	T	G	-0.000598462	0.000359498	0.095971	0.12768
Whole body fat mass	435	rs2568958	1	72765116	A	G	0.000260898	0.000244386	0.285718	0.599647
Whole body fat mass	435	rs2606227	3	183536836	C	T	0.000116752	0.000251627	0.642657	0.629143
Whole body fat mass	435	rs2610245	5	63978255	G	A	6.67184e-05	0.000243997	0.784516	0.520013
Whole body fat mass	435	rs2678204	1	201800511	G	T	0.000169729	0.000252951	0.502225	0.342904
Whole body fat mass	435	rs2692741	2	76185292	C	G	0.000168562	0.000251079	0.501999	0.36763
Whole body fat mass	435	rs2717609	8	143769252	T	A	-0.00028524	0.000242575	0.239642	0.464418
Whole body fat mass	435	rs2731238	12	90559598	T	G	-3.20221e-05	0.000523381	0.951213	0.067672
Whole body fat mass	435	rs2731238	12	90559598	A	G	-0.000130111	0.00028549	0.648573	0.765804
Whole body fat mass	435	rs2791643	1	11207269	T	C	0.000409211	0.000282151	0.146969	0.763751
Whole body fat mass	435	rs2802295	6	108926496	G	A	-3.30598e-05	0.000248193	0.894034	0.627982
Whole body fat mass	435	rs2814993	6	34618893	A	G	-0.000495808	0.000345436	0.151199	0.13948
Whole body fat mass	435	rs28350	3	42418446	G	A	-9.61409e-05	0.000314373	0.759744	0.82174
Whole body fat mass	435	rs28366156	6	31671498	C	T	-0.000117644	0.000354967	0.740326	0.131226
Whole body fat mass	435	rs28375268	16	4949528	T	G	0.000294078	0.000252163	0.243525	0.647051
Whole body fat mass	435	rs28587941	15	68122509	C	T	-0.000627266	0.000287646	0.0292072	0.222997
Whole body fat mass	435	rs2920939	8	93182601	A	G	-0.000217364	0.000244874	0.374727	0.606026
Whole body fat mass	435	rs2943634	2	227068080	C	A	-0.000280333	0.00025545	0.272464	0.672668
Whole body fat mass	435	rs2943634	2	227068080	G	A	-0.0019284	0.00156343	0.217411	0.00643971
Whole body fat mass	435	rs2954021	8	126482077	G	A	8.62801e-05	0.000239901	0.719111	0.505764
Whole body fat mass	435	rs2964023	5	153246412	C	T	-0.000650893	0.000259561	0.0121535	0.691142
Whole body fat mass	435	rs2966859	16	85324544	G	A	-0.000198578	0.000294384	0.499959	0.787908
Whole body fat mass	435	rs3113509	4	52932825	T	C	-0.000256298	0.000271445	0.345069	0.731876
Whole body fat mass	435	rs314279	6	105402083	A	C	0.000595208	0.000374769	0.112242	0.883663
Whole body fat mass	435	rs329651	11	133767622	T	G	-2.62482e-05	0.000303113	0.930993	0.803582
Whole body fat mass	435	rs33836	19	34008600	T	C	-0.000153941	0.00024313	0.526627	0.464518
Whole body fat mass	435	rs34483452	5	87986314	A	C	4.34492e-05	0.000353351	0.902136	0.135182
Whole body fat mass	435	rs34517439	1	78450517	A	C	0.000393664	0.000368136	0.284916	0.124588
Whole body fat mass	435	rs34571768	8	57112046	A	G	0.000506897	0.000365966	0.166024	0.125196
Whole body fat mass	435	rs347551	5	119389031	G	C	-8.45351e-05	0.000243977	0.728976	0.472444
Whole body fat mass	435	rs35099456	11	66649527	C	G	-0.000501626	0.000496932	0.312761	0.0635661
Whole body fat mass	435	rs35307904	9	78511889	A	G	0.000215304	0.000367574	0.558047	0.12223
Whole body fat mass	435	rs35537311	17	71126150	T	C	-0.000641768	0.000246124	0.00912116	0.389403
Whole body fat mass	435	rs35568752	4	38731476	A	G	-4.67139e-06	0.000300804	0.98761	0.199904
Whole body fat mass	435	rs35589149	7	6426273	C	G	-3.27856e-05	0.000353203	0.926044	0.133024
Whole body fat mass	435	rs35697691	15	52353498	G	C	-0.000609028	0.00042597	0.152792	0.0892848
Whole body fat mass	435	rs35722851	7	130434500	C	T	-0.000178027	0.000240112	0.458433	0.494125
Whole body fat mass	435	rs35867081	17	79047278	G	A	-0.000511888	0.000240828	0.0335429	0.51121
Whole body fat mass	435	rs35882248	2	230627955	T	C	-0.000268811	0.000258297	0.298013	0.314852
Whole body fat mass	435	rs35937770	17	44808360	A	G	0.000113712	0.000254758	0.655344	0.333397
Whole body fat mass	435	rs361222	3	12922716	T	A	-0.000118842	0.000249643	0.634041	0.632143
Whole body fat mass	435	rs3730071	12	49168798	A	C	0.000373006	0.000699357	0.593787	0.0302801
Whole body fat mass	435	rs3737992	1	33234128	A	G	-0.000367661	0.000320588	0.251452	0.168115
Whole body fat mass	435	rs3739514	9	133783025	A	G	-3.88829e-06	0.00025367	0.98777	0.34099
Whole body fat mass	435	rs3754963	2	166185707	T	A	-0.000121019	0.000274608	0.659433	0.256676
Whole body fat mass	435	rs3764625	19	49649051	G	T	0.00052946	0.000243684	0.0298016	0.586188
Whole body fat mass	435	rs3766442	1	54724246	C	T	-8.56482e-06	0.000255168	0.973224	0.329991
Whole body fat mass	435	rs3766823	1	32197257	A	G	0.000653346	0.000318062	0.0399623	0.171602
Whole body fat mass	435	rs3772882	3	81808602	A	C	0.000206621	0.000247525	0.40386	0.374446
Whole body fat mass	435	rs3774063	3	9511736	T	C	-0.000196571	0.000397439	0.620886	0.101215
Whole body fat mass	435	rs3803286	14	103246470	G	A	-0.000179372	0.000254141	0.480315	0.666993
Whole body fat mass	435	rs3807566	7	50564204	T	G	-0.000461555	0.00024192	0.0564066	0.438237
Whole body fat mass	435	rs3814883	16	29994922	T	C	0.000353145	0.000240697	0.142329	0.484652
Whole body fat mass	435	rs3817428	15	89415247	G	C	-0.000225568	0.00027095	0.405122	0.266506
Whole body fat mass	435	rs3822742	5	139059017	A	C	7.62403e-05	0.000248663	0.759147	0.369959
Whole body fat mass	435	rs3826408	17	7101292	T	C	3.86689e-06	0.000240558	0.987175	0.456687
Whole body fat mass	435	rs3845344	1	75001480	T	C	-2.94822e-06	0.000245378	0.990414	0.391917
Whole body fat mass	435	rs3853252	6	152170247	A	G	0.000154495	0.000241649	0.522604	0.455804
Whole body fat mass	435	rs394608	21	46581798	C	T	-6.00174e-05	0.00024091	0.803262	0.538204
Whole body fat mass	435	rs396354	2	86850022	C	T	-0.000158687	0.000266135	0.550999	0.715272
Whole body fat mass	435	rs396755	5	104022239	G	C	-0.000155383	0.000242577	0.521816	0.570942
Whole body fat mass	435	rs40071	5	107496102	C	T	-0.000431169	0.000313283	0.168732	0.179308
Whole body fat mass	435	rs4088476	4	34911685	T	C	-0.000369595	0.000253406	0.144701	0.661621
Whole body fat mass	435	rs4123668	3	82629523	C	T	0.000175177	0.000244634	0.473942	0.403486
Whole body fat mass	435	rs41271299	6	19839415	T	C	0.00059212	0.000540502	0.273299	0.0519098
Whole body fat mass	435	rs4240326	4	145839264	G	A	0.000266929	0.000240736	0.267516	0.548863
Whole body fat mass	435	rs429343	2	147903382	G	A	-0.000324163	0.000243112	0.182405	0.577423
Whole body fat mass	435	rs429358	19	45411941	C	T	0.000138275	0.000330258	0.675443	0.156098
Whole body fat mass	435	rs4377779	6	12117344	C	T	-0.000141356	0.000251802	0.574542	0.347235
Whole body fat mass	435	rs441792	2	105404221	G	A	0.000478122	0.000240546	0.0468511	0.488898
Whole body fat mass	435	rs4419475	4	96150044	T	A	0.000135579	0.00024386	0.578231	0.408668
Whole body fat mass	435	rs4430672	14	63094407	C	T	-0.000528734	0.000300849	0.078837	0.801542
Whole body fat mass	435	rs4477562	13	54104968	T	C	0.00045409	0.000361573	0.209163	0.128297
Whole body fat mass	435	rs4482463	2	205375909	A	C	-0.000738038	0.000453566	0.103698	0.924009
Whole body fat mass	435	rs4589116	1	151002510	T	C	8.7019e-05	0.00035453	0.806109	0.867339
Whole body fat mass	435	rs4658403	1	243832560	T	C	-0.000885406	0.000323109	0.00613917	0.834772
Whole body fat mass	435	rs467176	5	66193103	T	C	0.000349089	0.000241271	0.147932	0.546248
Whole body fat mass	435	rs4709745	6	164105984	C	T	-0.000263535	0.000260149	0.311053	0.30617
Whole body fat mass	435	rs4718964	7	70038969	T	G	-0.000131172	0.000244105	0.591018	0.412711
Whole body fat mass	435	rs4757136	11	13281327	A	T	-0.000196363	0.000243435	0.419879	0.582292
Whole body fat mass	435	rs477895	11	64048912	T	C	0.00038448	0.000323798	0.235068	0.836566
Whole body fat mass	435	rs4790841	17	1835482	T	C	-0.000283206	0.000332125	0.393822	0.155145
Whole body fat mass	435	rs4820323	22	38599767	G	C	0.0002703	0.000243079	0.266146	0.581438
Whole body fat mass	435	rs4876611	8	116671848	G	A	-0.000117433	0.000266135	0.65903	0.716439
Whole body fat mass	435	rs4908672	1	7725414	T	C	0.000117563	0.000245615	0.632188	0.39481
Whole body fat mass	435	rs4919478	10	102427797	G	A	2.62933e-05	0.000260827	0.919703	0.310539
Whole body fat mass	435	rs4936175	11	132641959	C	T	0.000314023	0.000241106	0.192772	0.444537
Whole body fat mass	435	rs4958702	5	153544512	C	T	-0.000152724	0.000242076	0.528112	0.573863
[truncated: 940 more rows]

## Sheet: Removed alleles
sTable4: Identifying the palindromic and incompatible alleles.
Exposure-outcome	Incompatible alleles	Palindromic sequences
Body mass index-IDA	/	rs10887578, rs1144387, rs138289, rs1454687, rs1521527, rs189843, rs2163188, rs2284746, rs2643452, rs486359, rs6011457, rs6595205, rs6815910
Waist circumference-IDA	rs156902	rs10406327, rs10887578, rs11666480, rs11778934, rs13264909, rs1405261, rs1441098, rs1454687, rs165656, rs347551, rs3949781, rs4856720
Hip circumference-IDA	/	rs10069930, rs10954284, rs11778934, rs11882796, rs12631813, rs13264909, rs133015, rs2032251, rs2371911, rs2593169, rs56097510, rs6597975, rs765874, rs7695177
Trunk fat mass-IDA	rs2731238	rs10887578, rs11208779, rs11778934, rs12601535, rs12722976, rs1454687, rs1870339, rs2143975, rs4714935, rs4737188, rs4880340, rs6502482, rs72867447, rs7491529, rs765874, rs8074195, rs825699, rs9326878
Whole body fat mass-IDA	rs2731238, rs2943634	rs10887578, rs11208779, rs11778934, rs1216547, rs1454687, rs2143975, rs2396625, rs2470937, rs2717609, rs347551, rs396755, rs55685371, rs765874, rs912690
Trunk fat percentage-IDA	rs2731238	rs10746056, rs10788497, rs11208779, rs12601535, rs12722976, rs1454687, rs1475860, rs2274224, rs2717609, rs3943933, rs4880340, rs6782581, rs6843910, rs987469
Body fat percentage-IDA	rs2731238	rs10788497, rs11208779, rs1454687, rs1475860, rs2274224, rs347551, rs396755, rs4837119, rs657685, rs6782581, rs6843910, rs7704382

## Sheet: Harmonising
sTable3: Harmonising.
Considered exposures	SNPs	chr	pos	effect_allele.exposure	other_allele.exposure	effect_allele.outcome	other_allele.outcome	beta.exposure	beta.outcome	se.exposure	se.outcome	pvalue.exposure	pvalue.outcome	eaf.exposure	eaf.outcome
Body mass index	rs10009336	4	44480783	T	C	T	C	-0.014	-4.87666e-05	0.0022	0.000326992	2.19999e-10	0.881446	0.1638	0.160094
Body mass index	rs1006896	3	88104411	C	A	C	A	-0.0234	0.000169608	0.0027	0.000374786	5.50047e-18	0.650876	0.1061	0.115442
Body mass index	rs10132280	14	25928179	A	C	A	C	-0.0223	0.000404097	0.0018	0.000263084	5.60015e-35	0.12454	0.3017	0.300048
Body mass index	rs10169594	2	41637688	C	T	C	T	0.0121	0.000308216	0.0018	0.000249904	1.99986e-11	0.217452	0.3596	0.363906
Body mass index	rs10182181	2	25150296	G	A	G	A	0.0325	4.73467e-06	0.0016	0.000239918	6.70039e-90	0.984255	0.4753	0.487981
Body mass index	rs10192119	2	164581241	G	T	G	T	0.0166	-3.39044e-05	0.0022	0.000330269	2.99985e-14	0.918235	0.1673	0.155887
Body mass index	rs10197031	2	105454590	C	T	C	T	0.0166	0.000159358	0.0019	0.000265485	1.9002e-18	0.548338	0.2834	0.28668
Body mass index	rs10243319	7	147674678	C	T	C	T	-0.0107	-6.18409e-05	0.0018	0.000245522	1.2e-09	0.801138	0.3939	0.394307
Body mass index	rs10247983	7	114590228	A	G	A	G	0.0201	0.000869235	0.0033	0.00045643	1.7e-09	0.0568565	0.9213	0.923007
Body mass index	rs10248136	7	39077397	T	C	T	C	-0.0097	-3.46457e-05	0.0017	0.000240368	2e-08	0.885393	0.5142	0.515813
Body mass index	rs10269783	7	49616203	A	G	A	G	0.0133	-5.75857e-05	0.0017	0.000246178	1.39991e-15	0.815048	0.3896	0.387169
Body mass index	rs10408324	19	51774806	T	C	T	C	-0.0124	0.000129985	0.0019	0.000264676	9.49948e-11	0.62335	0.2744	0.28707
Body mass index	rs10478110	5	112445734	C	A	C	A	0.01	0.000232783	0.0017	0.000242645	9.59997e-09	0.337381	0.4348	0.433255
Body mass index	rs1048932	11	115044850	A	C	A	C	-0.016	-0.00034395	0.0017	0.000243444	3.80014e-22	0.157701	0.4162	0.413229
Body mass index	rs10492229	12	110602173	T	C	T	C	0.0142	0.000144882	0.0019	0.000281573	7.70016e-14	0.606872	0.2268	0.23775
Body mass index	rs10510419	3	12426936	T	G	T	G	-0.0177	0.000381379	0.0023	0.000337874	2.19989e-14	0.259	0.1416	0.147163
Body mass index	rs10518694	15	53072673	A	C	A	C	0.0146	0.000870613	0.0025	0.000340901	3.29997e-09	0.0106539	0.1424	0.1453
Body mass index	rs1064213	2	198950240	A	G	A	G	0.012	0.000413772	0.0017	0.00024003	2.39994e-12	0.0847383	0.492	0.477014
Body mass index	rs10733051	1	167280354	G	A	G	A	-0.0097	1.13862e-06	0.0016	0.000240112	2.90001e-09	0.996216	0.4802	0.501203
Body mass index	rs10742752	11	45438374	C	T	C	T	0.0124	0.000317937	0.0017	0.000245903	1.10002e-13	0.196033	0.6159	0.611711
Body mass index	rs10747488	1	98299475	A	C	A	C	-0.0123	7.89799e-05	0.002	0.00028508	1.2e-09	0.781747	0.7601	0.76879
Body mass index	rs10750215	11	122505344	T	G	T	G	0.0108	0.000158186	0.0017	0.000246836	1.29999e-10	0.521617	0.3883	0.385662
Body mass index	rs1075901	17	15943910	C	T	C	T	0.0121	-0.000266195	0.0016	0.000241471	1.20005e-13	0.270292	0.5639	0.560588
Body mass index	rs10768994	11	43936945	C	T	C	T	-0.0114	-0.000360188	0.0017	0.000242535	6.4003e-12	0.137519	0.4337	0.434751
Body mass index	rs10795422	10	16759312	G	A	G	A	0.0139	-0.000112376	0.0019	0.000258858	9.30037e-14	0.6642	0.6905	0.68752
Body mass index	rs10811871	9	23200766	G	A	G	A	-0.0108	0.000133787	0.0018	0.0002469	1.6e-09	0.58791	0.3829	0.386152
Body mass index	rs10832778	11	17394073	G	C	G	C	0.0125	-0.000291734	0.0017	0.000247054	1.29987e-13	0.237662	0.6222	0.621607
Body mass index	rs10858334	9	137989785	G	C	G	C	0.0143	-0.000461693	0.0026	0.000344685	2.69998e-08	0.18042	0.1415	0.144286
Body mass index	rs10867256	9	81367391	T	C	T	C	-0.0118	7.25142e-05	0.0017	0.000241501	8.69961e-12	0.763975	0.553	0.558383
Body mass index	rs10878946	12	69642315	T	C	T	C	-0.0141	-1.60266e-05	0.0019	0.000269132	3.59998e-13	0.952515	0.714	0.726586
Body mass index	rs10914462	1	32125943	G	A	G	A	-0.0112	2.86622e-05	0.0017	0.000242585	1.5e-10	0.905946	0.4255	0.427074
Body mass index	rs10915840	1	225668524	A	G	A	G	-0.0118	0.000223655	0.0019	0.000273723	1.29999e-09	0.413881	0.283	0.27265
Body mass index	rs10920678	1	190239907	G	A	G	A	-0.0155	-0.000147154	0.0016	0.000241743	1.50003e-21	0.542711	0.5709	0.56077
Body mass index	rs10938397	4	45182527	G	A	G	A	0.0324	-0.00048553	0.0016	0.000242336	3.40017e-86	0.0451201	0.4317	0.434372
Body mass index	rs10942267	5	80841914	G	A	G	A	-0.0156	-0.000211813	0.0019	0.000257441	3.90032e-17	0.410645	0.3088	0.318343
Body mass index	rs10953740	7	113460282	G	A	G	A	-0.0153	2.35786e-05	0.0017	0.000241175	1e-18	0.922118	0.5534	0.556756
Body mass index	rs10962550	9	16720329	C	G	C	G	0.0182	0.000295592	0.0022	0.000311809	6.20012e-16	0.343135	0.1801	0.18095
Body mass index	rs10968114	9	27800007	C	A	C	A	-0.0113	-0.000338794	0.0017	0.00024094	6.09958e-11	0.159685	0.4681	0.468752
Body mass index	rs10971709	9	33804813	T	C	T	C	0.0132	-0.000561063	0.0021	0.000295148	6.19998e-10	0.0573086	0.2062	0.20848
Body mass index	rs10984756	9	122651784	G	C	G	C	0.0174	-0.000624487	0.0029	0.000398509	1.09999e-09	0.117101	0.1048	0.101449
Body mass index	rs11030618	11	29243293	T	C	T	C	0.011	0.000119445	0.0017	0.000242236	2.39999e-10	0.621948	0.5679	0.563767
Body mass index	rs11066188	12	112610714	A	G	A	G	-0.012	-0.000148957	0.0017	0.000244354	8.10028e-13	0.542131	0.4181	0.406658
Body mass index	rs11084553	19	31019780	G	A	G	A	-0.021	-5.10537e-05	0.0024	0.000330048	1.80011e-18	0.877069	0.1518	0.15665
Body mass index	rs11105839	12	91237920	A	T	A	T	-0.0109	-0.000688502	0.0017	0.000249636	1.09999e-10	0.00581541	0.3799	0.367237
Body mass index	rs11115176	12	82465797	C	T	C	T	-0.0121	0.000303441	0.0019	0.000282071	2e-10	0.282035	0.2399	0.237516
Body mass index	rs11118308	1	219633869	G	A	G	A	-0.0101	3.30729e-05	0.0016	0.000241092	4.79999e-10	0.890889	0.4703	0.448017
Body mass index	rs1112613	13	53651850	A	G	A	G	-0.0133	0.000366527	0.0023	0.000310849	3.40001e-09	0.238353	0.1762	0.185174
Body mass index	rs11150911	18	73498528	C	A	C	A	-0.0133	4.28972e-06	0.0018	0.000269488	4.70002e-13	0.9873	0.7191	0.725597
Body mass index	rs11165643	1	96924097	T	C	T	C	0.0206	-7.05044e-05	0.0017	0.000243879	1.39991e-35	0.772508	0.5828	0.592346
Body mass index	rs11170468	12	39430048	C	A	C	A	-0.0123	-0.000190425	0.0019	0.000283207	1.89998e-10	0.501336	0.2326	0.233998
Body mass index	rs11173522	12	60953472	A	C	A	C	0.0128	0.000564278	0.0021	0.00029254	1.09999e-09	0.0537452	0.2078	0.213836
Body mass index	rs11185111	1	107962328	A	G	A	G	-0.0129	-6.10111e-05	0.0019	0.000264809	7.70016e-12	0.817784	0.3042	0.295898
Body mass index	rs11251352	10	2585792	G	A	G	A	0.0109	0.000620242	0.0018	0.00024537	7.00003e-10	0.0114789	0.5988	0.604732
Body mass index	rs11496125	7	103417557	T	C	T	C	0.0169	5.7062e-05	0.0017	0.000243614	2.99985e-22	0.814806	0.4212	0.424225
Body mass index	rs11505821	7	76818677	T	A	T	A	0.0311	-0.000738197	0.0035	0.00048938	2.70023e-19	0.131445	0.0601	0.0641114
Body mass index	rs11538	22	18220831	G	A	G	A	0.0135	-0.000472875	0.0023	0.000316358	3.29997e-09	0.134982	0.1805	0.173338
Body mass index	rs1158805	18	40736590	A	C	A	C	-0.0137	-0.000159569	0.0018	0.000247922	1.20005e-14	0.519819	0.3766	0.375261
Body mass index	rs11609659	12	108296260	C	T	C	T	-0.0154	-0.000438583	0.002	0.00028025	2.19989e-14	0.117591	0.2371	0.246059
Body mass index	rs11611246	12	939480	T	G	T	G	0.024	0.000153805	0.002	0.000292608	5.00035e-32	0.599142	0.21	0.213065
Body mass index	rs11615578	12	121714935	T	C	T	C	0.013	-0.00032071	0.002	0.000275587	8.10028e-11	0.244533	0.2474	0.257527
Body mass index	rs11656076	17	31464270	A	G	A	G	-0.0142	-0.000424655	0.0021	0.000287542	5.60015e-12	0.139718	0.2254	0.223064
Body mass index	rs11672660	19	46180184	T	C	T	C	-0.034	-0.00041449	0.0021	0.000303026	1.69981e-60	0.171364	0.2049	0.192868
Body mass index	rs11713193	3	49924424	A	G	A	G	0.0239	-7.22303e-05	0.0017	0.000239675	2.39994e-44	0.763134	0.5073	0.51694
Body mass index	rs11736228	4	147376805	T	A	T	A	-0.0139	0.00016171	0.002	0.000277557	4.10015e-12	0.56015	0.2587	0.247598
Body mass index	rs11738695	5	108699161	A	C	A	C	0.0097	0.000382704	0.0017	0.000243672	2e-08	0.116284	0.586	0.591693
Body mass index	rs11739877	5	105876806	T	C	T	C	0.0117	-0.000185565	0.0018	0.000247248	6.59933e-11	0.452941	0.6118	0.622505
Body mass index	rs11781699	8	118863061	C	T	C	T	0.0132	-0.000260051	0.0021	0.000309597	3.09999e-10	0.400927	0.1896	0.183231
Body mass index	rs11855853	15	78012618	T	C	T	C	-0.0145	-0.000318083	0.002	0.000271071	2.39994e-13	0.240623	0.2649	0.269972
Body mass index	rs1187352	9	87293457	C	T	C	T	0.0119	0.000382072	0.0018	0.000251981	6.00067e-11	0.129451	0.6518	0.653018
Body mass index	rs11880870	19	18830704	G	A	G	A	-0.0189	-0.000219539	0.0017	0.000239459	1e-28	0.359242	0.4801	0.480498
Body mass index	rs11889536	2	220163543	G	A	G	A	-0.0189	6.59746e-05	0.0024	0.000334937	6.4003e-15	0.843846	0.1493	0.151481
Body mass index	rs11908637	20	47428485	A	G	A	G	-0.012	-0.000251822	0.0021	0.000281578	4.90004e-09	0.37115	0.236	0.238213
Body mass index	rs11945861	4	65700865	A	G	A	G	-0.0148	-0.000360052	0.002	0.000283154	5.00035e-13	0.203524	0.2369	0.237865
Body mass index	rs11951673	5	95861012	T	C	T	C	-0.0123	0.0003238	0.0017	0.000244825	1.10002e-13	0.185978	0.3941	0.398089
Body mass index	rs12033257	1	112318484	G	A	G	A	-0.0146	-0.000465873	0.0018	0.000248482	2.39994e-15	0.0608107	0.3835	0.381507
Body mass index	rs12041258	1	195047936	C	T	C	T	-0.0146	-0.000183133	0.002	0.000285727	9.49948e-13	0.521564	0.2287	0.227811
Body mass index	rs12044597	1	1708801	G	A	G	A	0.0143	0.000133989	0.0016	0.000240112	1.69981e-18	0.576828	0.5029	0.511135
Body mass index	rs12049202	1	77967523	T	C	T	C	0.024	0.00017783	0.0022	0.000300117	1e-28	0.553493	0.203	0.199003
Body mass index	rs12098284	10	76047464	T	C	T	C	0.0178	6.90989e-05	0.0026	0.000364259	1.80011e-11	0.849546	0.1241	0.123183
Body mass index	rs12150665	17	34914787	C	T	C	T	-0.0162	3.02337e-05	0.0017	0.000243624	1.59993e-22	0.901237	0.4058	0.40882
Body mass index	rs1218822	13	28011963	A	G	A	G	0.0168	-0.000470926	0.0017	0.000253466	1.9002e-22	0.0631771	0.6663	0.661454
Body mass index	rs12299814	12	90216146	A	C	A	C	-0.0157	1.14996e-05	0.002	0.000279006	5.19996e-15	0.967123	0.2525	0.24481
Body mass index	rs12328930	2	175079125	C	T	C	T	0.0098	9.55764e-05	0.0017	0.000243177	1.79999e-08	0.694297	0.4235	0.417871
Body mass index	rs12334877	8	67194171	A	G	A	G	-0.0144	-0.000129015	0.0022	0.0003044	7.70016e-11	0.671686	0.198	0.195402
Body mass index	rs12364470	11	134601012	G	T	G	T	0.0178	-3.98267e-05	0.0022	0.000322667	1.10002e-15	0.901767	0.1626	0.165287
Body mass index	rs12369179	12	122963550	T	C	T	C	-0.0359	1.98429e-05	0.0031	0.00041594	2.49977e-31	0.961951	0.08782	0.0921515
Body mass index	rs12416812	11	888632	A	G	A	G	0.0111	0.000167803	0.0016	0.000239488	6.09958e-12	0.483507	0.5088	0.502235
Body mass index	rs1241986	18	6873954	A	G	A	G	-0.0139	0.000433244	0.0024	0.000337651	1.09999e-08	0.199455	0.8479	0.849925
Body mass index	rs12422552	12	14413931	C	G	C	G	-0.0134	-7.83211e-06	0.002	0.000271665	1.59993e-11	0.977	0.2663	0.26784
Body mass index	rs12429545	13	54102206	A	G	A	G	0.0316	0.000475773	0.0025	0.00036103	9.60064e-38	0.187564	0.1248	0.128846
Body mass index	rs12448257	16	3599655	A	G	A	G	0.0184	-0.000217443	0.002	0.000293362	8.10028e-20	0.458566	0.218	0.21556
Body mass index	rs12546578	8	85085268	A	T	A	T	0.0146	0.000242038	0.002	0.000272532	1e-13	0.374483	0.7246	0.73521
Body mass index	rs12564992	1	174478100	G	A	G	A	0.0196	0.00077128	0.0026	0.00038359	5.30029e-14	0.0443588	0.1144	0.109644
Body mass index	rs12593036	15	81058652	G	A	G	A	-0.0154	-0.000145162	0.0019	0.000261134	3.80014e-16	0.578286	0.2993	0.304541
Body mass index	rs12602912	17	65870073	T	C	T	C	0.0176	-0.00018407	0.0021	0.000302493	9.8992e-18	0.54285	0.2048	0.195307
Body mass index	rs1260326	2	27730940	C	T	C	T	0.0105	-0.000217766	0.0017	0.000245153	3.89996e-10	0.374389	0.5973	0.606851
Body mass index	rs12629015	3	119618053	G	A	G	A	-0.0135	6.0085e-05	0.0023	0.000319653	2.1e-09	0.850901	0.1852	0.16906
Body mass index	rs1266874	6	51779638	G	A	G	A	0.014	9.91047e-05	0.0018	0.000251332	9.79941e-15	0.693346	0.3558	0.349709
Body mass index	rs12675063	8	132879047	T	A	T	A	0.0156	-0.00029091	0.0026	0.000374543	1.29999e-09	0.437333	0.1131	0.115634
Body mass index	rs1268065	6	126042783	A	G	A	G	-0.0102	0.000230159	0.0017	0.000241708	1e-09	0.340986	0.4794	0.466282
Body mass index	rs12680842	8	95582606	G	A	G	A	-0.0133	-5.66522e-05	0.0018	0.000257936	4.40048e-14	0.826154	0.3205	0.316735
Body mass index	rs12718572	7	50573325	T	C	T	C	-0.0117	-0.000447891	0.0018	0.000245126	2.99985e-11	0.0676722	0.4024	0.40201
Body mass index	rs12762034	10	33969931	C	T	C	T	0.024	-4.97135e-05	0.0032	0.000449571	7.29962e-14	0.91195	0.07583	0.076971
Body mass index	rs12779328	10	12943973	T	C	T	C	0.0105	0.000331808	0.0019	0.000266251	4.49997e-08	0.212682	0.2833	0.282228
Body mass index	rs1285997	14	91513029	G	C	G	C	0.0142	-1.42052e-05	0.0019	0.0002643	1.20005e-13	0.957137	0.7153	0.709242
Body mass index	rs12888545	14	88308044	G	A	G	A	0.0136	-0.000312053	0.002	0.000276047	9.09913e-12	0.258293	0.2519	0.253723
Body mass index	rs12888955	14	103256877	A	G	A	G	-0.0178	-0.000181318	0.0018	0.00025227	1.39991e-22	0.472298	0.6513	0.657625
Body mass index	rs12905439	15	99521883	G	C	G	C	-0.0118	-0.000598999	0.0018	0.000250262	1.40001e-10	0.0166898	0.3393	0.359988
Body mass index	rs12914489	15	74187937	A	G	A	G	0.0165	9.88428e-05	0.0026	0.000386142	3.79997e-10	0.79797	0.1103	0.108013
Body mass index	rs12922346	16	82438337	C	G	C	G	0.0136	0.000279098	0.002	0.00027252	1e-11	0.305771	0.2657	0.26845
Body mass index	rs12933482	16	72189604	G	A	G	A	0.0186	-0.000589772	0.0028	0.000389467	4.90004e-11	0.129949	0.1048	0.106039
Body mass index	rs12936083	17	4801887	G	A	G	A	0.0139	0.00028501	0.0019	0.000257978	4.10015e-13	0.269253	0.3267	0.31695
Body mass index	rs12939549	17	78611724	G	A	G	A	-0.018	0.000461725	0.0016	0.000241149	2.70023e-28	0.0555329	0.4335	0.441039
Body mass index	rs1296328	4	137083193	C	A	C	A	-0.0179	-8.67651e-05	0.0018	0.000242514	4.90004e-24	0.720513	0.5657	0.559939
Body mass index	rs12981256	19	1865901	A	G	A	G	0.0142	0.000122555	0.0018	0.000241451	1.10002e-15	0.61175	0.5325	0.543675
Body mass index	rs13021737	2	632348	G	A	G	A	0.0574	-7.19982e-05	0.0021	0.00031774	7.49894e-157	0.820739	0.8319	0.828673
Body mass index	rs13047416	21	40309436	G	C	G	C	-0.0154	0.000187204	0.0018	0.000248112	2.19989e-17	0.450541	0.3769	0.37669
Body mass index	rs13069244	3	180441172	A	G	A	G	0.0187	0.000300399	0.0032	0.000458545	2.99999e-09	0.512395	0.07747	0.0741245
Body mass index	rs13107325	4	103188709	T	C	T	C	0.047	0.000120523	0.0032	0.000456176	1.10002e-47	0.791624	0.07373	0.0748227
Body mass index	rs13110266	4	162129844	A	G	A	G	-0.0117	-0.000279524	0.0017	0.000243529	1.9002e-12	0.25105	0.4065	0.416785
Body mass index	rs13132853	4	38680015	G	A	G	A	-0.0142	6.85333e-06	0.0018	0.00025085	4.70002e-15	0.978204	0.3452	0.365217
Body mass index	rs13147390	4	80712000	C	T	C	T	0.0103	-2.5028e-05	0.0018	0.000249246	1e-08	0.920015	0.3569	0.364748
Body mass index	rs13174863	5	139080745	G	A	G	A	0.0192	0.000584018	0.0023	0.000339496	2.90001e-16	0.0853886	0.1548	0.148282
Body mass index	rs13184896	5	122734005	T	G	T	G	-0.0133	1.01505e-05	0.0016	0.000241963	3.29989e-16	0.966538	0.4346	0.432978
Body mass index	rs13191362	6	163033350	G	A	G	A	-0.0236	0.000128786	0.0025	0.000363303	5.90065e-21	0.722975	0.1198	0.125144
Body mass index	rs1320903	3	131758077	A	G	A	G	0.0216	1.62498e-06	0.0018	0.000257389	9.20026e-32	0.994963	0.3174	0.319178
Body mass index	rs1321432	20	6614691	C	A	C	A	0.0201	-0.000180835	0.0018	0.000248843	3.50026e-29	0.467407	0.6321	0.628513
Body mass index	rs13240600	7	99064466	G	A	G	A	-0.0204	-0.000257313	0.0024	0.000331558	3.50026e-17	0.437707	0.1552	0.154376
Body mass index	rs13250058	8	112270826	T	G	T	G	0.0112	0.00030405	0.0018	0.000258975	2.90001e-10	0.240375	0.6771	0.687735
Body mass index	rs13263601	8	14095900	C	A	C	A	0.0154	1.04403e-05	0.0018	0.000251173	2.19989e-17	0.966844	0.3478	0.347797
Body mass index	rs1327259	6	51177811	G	A	G	A	-0.0155	0.000161189	0.0018	0.000247072	1.69981e-18	0.514147	0.3872	0.385283
Body mass index	rs13287131	9	92119579	C	T	C	T	0.0123	0.000533269	0.002	0.000274435	6.80002e-10	0.0519984	0.2491	0.259748
Body mass index	rs1330052	13	86536006	G	C	G	C	0.0132	-0.00030803	0.0018	0.000249709	1.50003e-13	0.217369	0.3504	0.361859
Body mass index	rs13329567	15	68104367	T	C	T	C	-0.0293	-0.000558523	0.002	0.000288376	1e-50	0.0527728	0.2308	0.221318
Body mass index	rs1365466	18	36182440	T	C	T	C	-0.0137	-0.000610751	0.0019	0.000275201	3.29989e-13	0.0264679	0.7406	0.744438
Body mass index	rs1371108	2	81816251	A	C	A	C	0.0119	0.000116308	0.0018	0.00025783	8.99912e-11	0.651917	0.3247	0.31817
Body mass index	rs1409818	20	21381121	T	C	T	C	0.0201	-0.000213137	0.0029	0.00039848	2.49977e-12	0.592736	0.1156	0.10099
Body mass index	rs1412235	9	28410996	C	G	C	G	0.0246	0.000484377	0.0017	0.000255727	6.00067e-45	0.0582103	0.3175	0.327099
Body mass index	rs1421334	8	30865733	C	A	C	A	-0.0125	-0.000317693	0.0018	0.000242049	1e-12	0.189346	0.5431	0.550564
Body mass index	rs1430387	18	58227112	C	T	C	T	-0.0114	-3.23156e-05	0.0017	0.0002435	5.79963e-11	0.89442	0.4295	0.421607
Body mass index	rs1431659	8	73439070	G	A	G	A	-0.0196	-3.14653e-05	0.0019	0.000271018	6.00067e-24	0.907573	0.7344	0.729139
Body mass index	rs1436344	3	104606144	C	G	C	G	0.0141	-0.000139845	0.0017	0.000243086	4.10015e-16	0.565096	0.5922	0.58194
Body mass index	rs1445652	2	155668460	A	G	A	G	0.0123	-0.000174055	0.0022	0.000311133	4.30002e-08	0.575875	0.1855	0.182709
Body mass index	rs1452075	3	62481063	T	C	T	C	0.0141	-0.000162158	0.0018	0.000271873	1.29987e-14	0.550876	0.7277	0.736445
Body mass index	rs1465900	11	76473138	C	A	C	A	-0.0125	6.45196e-05	0.002	0.000295936	4.79999e-10	0.827414	0.2188	0.213418
Body mass index	rs1472169	9	37209396	T	C	T	C	-0.0139	0.000311516	0.0018	0.000245378	2.80027e-15	0.204252	0.3772	0.388925
Body mass index	rs1476322	3	161446055	A	G	A	G	0.0101	0.00034464	0.0017	0.000240705	5e-09	0.152204	0.569	0.559472
Body mass index	rs1477199	16	53712135	G	A	G	A	0.0228	1.0265e-05	0.0024	0.000350115	9.3994e-22	0.97661	0.1451	0.135803
Body mass index	rs1492767	4	55221467	T	C	T	C	0.0094	-0.000122025	0.0016	0.000239374	1e-08	0.610215	0.4957	0.507116
Body mass index	rs1503526	5	63020706	C	T	C	T	0.014	0.00015939	0.0017	0.000239994	5.50047e-17	0.5066	0.4838	0.4788
Body mass index	rs1522569	4	171632637	G	T	G	T	-0.0164	-0.000507207	0.0022	0.000310608	2.90001e-13	0.102481	0.1819	0.182518
Body mass index	rs1528435	2	181550962	T	C	T	C	0.0164	-3.89299e-05	0.0017	0.000247206	9.09913e-23	0.874867	0.6331	0.62043
Body mass index	rs1535660	9	10371073	C	T	C	T	-0.0147	9.53358e-05	0.0025	0.000348968	5.19996e-09	0.784704	0.8554	0.863142
Body mass index	rs1538247	6	153395344	C	T	C	T	0.0108	0.000375679	0.0019	0.000260887	1e-08	0.149866	0.3181	0.303387
Body mass index	rs1552893	3	194851700	G	A	G	A	-0.0126	-0.00020435	0.0019	0.000269705	8.10028e-11	0.448644	0.2777	0.271203
Body mass index	rs156201	6	104847441	C	G	C	G	0.0123	-9.10705e-05	0.002	0.000278103	5.80003e-10	0.743313	0.7606	0.754369
Body mass index	rs1624134	10	34834482	C	G	C	G	0.0101	-0.00012296	0.0018	0.000245469	1.09999e-08	0.616429	0.4068	0.394805
Body mass index	rs1656377	3	158285280	C	T	C	T	0.0099	-0.00012916	0.0017	0.000243496	1.6e-08	0.595805	0.5885	0.588919
Body mass index	rs1681740	10	118564313	C	A	C	A	-0.0115	4.48799e-05	0.0018	0.000246619	1.09999e-10	0.855598	0.3933	0.407247
Body mass index	rs16849710	1	202106797	G	A	G	A	-0.0116	0.000133295	0.0018	0.000241258	6.00067e-11	0.580607	0.515	0.528298
Body mass index	rs16851483	3	141275436	T	G	T	G	0.0369	-0.000121742	0.0035	0.000483455	3.19963e-26	0.801182	0.06928	0.0658631
Body mass index	rs16871902	5	3488462	A	G	A	G	0.0125	0.000110491	0.0017	0.000239772	4.60045e-13	0.644931	0.4877	0.48612
Body mass index	rs16903285	5	87978252	C	T	C	T	0.0331	0.00014719	0.0026	0.000358067	7.59976e-38	0.681023	0.1407	0.129646
Body mass index	rs16953563	15	66686770	A	G	A	G	-0.0134	0.000111441	0.002	0.000277176	1.50003e-11	0.687643	0.2516	0.248384
Body mass index	rs17001561	4	77096118	A	G	A	G	0.0151	0.000240451	0.0023	0.000336438	3.80014e-11	0.474798	0.1573	0.149768
Body mass index	rs17014375	1	209543560	G	T	G	T	0.0172	0.000685369	0.0025	0.000354091	1.10002e-11	0.0529212	0.1348	0.132223
Body mass index	rs17033117	3	35443653	T	C	T	C	0.0137	-0.000334866	0.0022	0.00031434	8.9e-10	0.286742	0.1872	0.176198
Body mass index	rs17056301	5	158271680	C	T	C	T	0.0118	0.000149626	0.002	0.000276093	2.39999e-09	0.58786	0.2636	0.254571
Body mass index	rs17113297	10	102395982	T	C	T	C	0.0166	-0.000193063	0.0021	0.000290737	2.09991e-15	0.50666	0.2082	0.216526
Body mass index	rs17119937	8	14502274	C	T	C	T	0.0212	-0.000211049	0.0036	0.000485411	5.60003e-09	0.663719	0.06905	0.0666846
Body mass index	rs17203016	2	208255518	G	A	G	A	0.015	-0.000707976	0.002	0.000299321	2.09991e-13	0.0180173	0.196	0.202778
Body mass index	rs17207196	7	75101065	T	C	T	C	-0.0221	0.000137561	0.0018	0.000242929	2.09991e-35	0.571218	0.4118	0.419334
Body mass index	rs17238110	15	62150364	G	A	G	A	-0.0353	-1.41981e-05	0.005	0.000815012	1.99986e-12	0.986101	0.1634	0.0221634
Body mass index	rs17311369	15	47709199	T	C	T	C	-0.0104	0.000246427	0.0019	0.000258676	3.09999e-08	0.340769	0.3278	0.319615
Body mass index	rs17399237	2	35471626	C	T	C	T	-0.0129	-0.000320594	0.0017	0.000241727	6.70039e-14	0.184752	0.5497	0.559766
Body mass index	rs17405819	8	76806584	C	T	C	T	-0.0215	-0.000109216	0.0018	0.000262363	4.30031e-33	0.677208	0.301	0.297759
Body mass index	rs17424296	5	60838903	A	G	A	G	-0.0108	-0.00033206	0.0018	0.000248939	2.39999e-09	0.182237	0.3659	0.370621
Body mass index	rs17425707	1	57874879	C	T	C	T	0.0167	-0.000875173	0.0028	0.000392762	4.39997e-09	0.0258643	0.1003	0.103591
Body mass index	rs17446257	13	40749213	A	G	A	G	0.0153	0.000217991	0.0026	0.000358321	2.90001e-09	0.542943	0.1292	0.128428
Body mass index	rs17499593	2	172649755	G	C	G	C	0.0125	0.00038875	0.0022	0.000302513	1.09999e-08	0.198769	0.1897	0.19433
Body mass index	rs17513613	19	30286822	C	T	C	T	0.0186	-0.000439338	0.0018	0.000255897	3.59998e-26	0.0860062	0.3236	0.328944
Body mass index	rs175165	22	20116015	G	T	G	T	-0.0103	5.09029e-05	0.0018	0.000245635	5.19996e-09	0.835831	0.3941	0.395674
Body mass index	rs17535749	3	10027724	A	G	A	G	0.015	-0.000634724	0.0027	0.000385237	2.5e-08	0.0994329	0.1023	0.109662
Body mass index	rs17551974	2	142293146	A	C	A	C	-0.0141	-0.000200447	0.0022	0.000307986	1.89998e-10	0.515155	0.1782	0.185886
Body mass index	rs17636031	10	126594078	C	T	C	T	0.016	-0.00023266	0.0019	0.000264911	1.20005e-17	0.379805	0.2701	0.289932
Body mass index	rs17663412	5	167595121	A	C	A	C	0.0157	1.39329e-05	0.0027	0.000373543	6.1e-09	0.970246	0.1139	0.116365
Body mass index	rs17710386	18	63461201	C	T	C	T	0.0126	0.000244756	0.0018	0.000259106	1e-12	0.344855	0.3319	0.313532
Body mass index	rs17724992	19	18454825	G	A	G	A	-0.0183	-0.000133218	0.0019	0.000271407	1e-22	0.623538	0.2596	0.267171
Body mass index	rs17789218	6	100600097	C	T	C	T	0.013	0.000329313	0.0019	0.00027928	7.39946e-12	0.23834	0.2392	0.243257
Body mass index	rs17806379	20	51107290	T	C	T	C	-0.0258	9.68006e-05	0.0022	0.000310329	1.50003e-30	0.755096	0.1789	0.183172
Body mass index	rs1784460	11	118938371	A	T	A	T	0.0132	-4.46252e-05	0.0018	0.00024422	8.99912e-14	0.855013	0.4035	0.404294
Body mass index	rs1804528	4	146056320	A	G	A	G	0.0109	-0.000213103	0.002	0.000249601	2.99999e-08	0.393229	0.3507	0.362264
Body mass index	rs1830074	7	6718674	C	T	C	T	0.0115	0.000121991	0.0019	0.000262709	1.40001e-09	0.642392	0.288	0.296084
Body mass index	rs1836303	15	46539116	G	A	G	A	0.0116	0.000113339	0.0018	0.000245374	5.30029e-11	0.644151	0.3873	0.395697
Body mass index	rs1843328	12	17111188	A	C	A	C	-0.0099	-0.000236002	0.0017	0.000240626	7.90005e-09	0.326699	0.5085	0.507808
Body mass index	rs1863652	4	95991417	A	G	A	G	-0.0115	-8.69393e-05	0.0018	0.000251374	1.40001e-10	0.729451	0.3449	0.347471
Body mass index	rs1884389	20	1410582	T	C	T	C	-0.0103	-7.49422e-05	0.0017	0.000242427	4e-09	0.75722	0.4289	0.438671
Body mass index	rs1885728	6	5977833	A	G	A	G	0.0108	0.000342746	0.0019	0.000259457	1e-08	0.186498	0.6787	0.683672
Body mass index	rs1891216	1	7728391	G	T	G	T	0.0107	8.25206e-05	0.0018	0.00024849	2.39999e-09	0.739823	0.3759	0.376511
Body mass index	rs1896767	16	62838304	A	G	A	G	-0.0109	9.52993e-05	0.0017	0.000240681	2.39999e-10	0.692137	0.5376	0.537462
Body mass index	rs1927790	13	96922191	C	T	C	T	0.0148	7.93327e-05	0.0016	0.000243633	1.80011e-19	0.74471	0.4109	0.411264
Body mass index	rs1928295	9	120378483	C	T	C	T	-0.0141	0.000253785	0.0016	0.000241977	5.40008e-18	0.294273	0.4461	0.429797
Body mass index	rs1937683	10	53679060	T	C	T	C	0.0109	0.000199317	0.0018	0.000254567	3.2e-09	0.433649	0.6699	0.666719
Body mass index	rs1948080	9	11852043	G	T	G	T	-0.0137	-6.3687e-05	0.0018	0.000247061	1.10002e-14	0.796578	0.3749	0.374976
Body mass index	rs1982441	8	28021769	T	G	T	G	0.0175	0.000749112	0.0026	0.000356189	7.00003e-12	0.0354552	0.1381	0.130915
Body mass index	rs1982725	19	30618771	T	C	T	C	0.0097	-2.81472e-05	0.0017	0.000243899	3.29997e-08	0.908124	0.4778	0.473387
Body mass index	rs1993709	1	72838529	G	A	G	A	0.0331	0.000583901	0.0021	0.000300522	1.9002e-57	0.0520224	0.8177	0.800491
Body mass index	rs2007231	1	115266306	T	C	T	C	-0.0104	3.1705e-06	0.0018	0.000250221	5.19996e-09	0.98989	0.6387	0.644094
Body mass index	rs200810	6	97922184	C	T	C	T	-0.0136	-0.000278874	0.0017	0.00024789	5.50047e-16	0.260594	0.3716	0.371116
Body mass index	rs2009416	5	92415111	T	C	T	C	-0.0121	0.00018504	0.0018	0.000249839	1.10002e-11	0.458914	0.361	0.35919
Body mass index	rs2033529	6	40348653	G	A	G	A	0.0205	0.000622806	0.0018	0.000265431	1.9002e-30	0.0189566	0.2936	0.288706
Body mass index	rs2051559	4	3298800	C	T	C	T	0.0176	-0.000434849	0.0026	0.000353922	5.00035e-12	0.219201	0.1308	0.13301
Body mass index	rs2065418	11	30422068	G	T	G	T	-0.0166	-6.33383e-05	0.0018	0.000249422	3.59998e-20	0.799542	0.3623	0.360662
Body mass index	rs208015	17	46252346	C	T	C	T	-0.0356	0.00058904	0.0034	0.000478158	1.39991e-25	0.217989	0.9216	0.932504
Body mass index	rs2124499	3	123093541	C	G	C	G	-0.0123	-0.000495129	0.0017	0.000248621	3.40017e-13	0.0464259	0.3718	0.368981
Body mass index	rs2143253	20	41987392	A	G	A	G	-0.0188	-6.09219e-05	0.0026	0.000364222	1.10002e-12	0.867161	0.1189	0.124599
Body mass index	rs215634	7	32369148	G	A	G	A	-0.0152	0.000285397	0.0018	0.000247074	2.60016e-17	0.248047	0.6212	0.614216
Body mass index	rs2162524	2	230817437	C	T	C	T	0.0155	-0.000198482	0.0018	0.000257388	4.10015e-17	0.440625	0.3321	0.318837
Body mass index	rs2174307	9	73791849	C	G	C	G	0.0121	0.000128453	0.0017	0.000242839	4.90004e-12	0.596832	0.4067	0.415677
Body mass index	rs217671	14	62360464	G	A	G	A	0.0144	0.000131759	0.0019	0.000269253	1.29987e-13	0.624593	0.2719	0.272905
Body mass index	rs2228213	6	12124855	A	G	A	G	-0.0139	-0.000120002	0.0017	0.000251674	4.60045e-16	0.633495	0.3481	0.346473
Body mass index	rs2235564	1	6713114	T	C	T	C	0.0131	-7.89803e-05	0.0018	0.000253222	3.69999e-13	0.755115	0.3466	0.340709
Body mass index	rs2246012	6	131898208	C	T	C	T	0.0158	-0.000321856	0.0022	0.000320618	3.10027e-13	0.315446	0.1628	0.16786
Body mass index	rs226000	14	30488699	T	C	T	C	0.0119	4.16398e-05	0.0022	0.000319695	3.59998e-08	0.89637	0.8245	0.830039
Body mass index	rs2283093	7	126721231	T	C	T	C	0.0127	-0.000227582	0.0021	0.000297382	3.09999e-09	0.444103	0.2066	0.203641
Body mass index	rs2285178	22	38205989	C	T	C	T	0.0112	-6.87193e-05	0.0019	0.000261893	9.40005e-09	0.793018	0.3109	0.296795
Body mass index	rs2306537	12	133423695	G	A	G	A	0.0133	-1.79267e-06	0.0019	0.000259233	8.69961e-13	0.994482	0.3092	0.310271
Body mass index	rs2307111	5	75003678	C	T	C	T	-0.0265	-5.2388e-05	0.0016	0.000245655	1.59993e-58	0.831126	0.3962	0.392861
Body mass index	rs2317299	2	236903093	C	T	C	T	-0.0106	5.29449e-05	0.0017	0.000242309	1.29999e-09	0.827038	0.5597	0.553741
Body mass index	rs2325036	3	85819412	C	A	C	A	-0.0181	0.000180299	0.0017	0.000247703	3.59998e-27	0.466685	0.3845	0.377612
Body mass index	rs2357760	6	120213880	A	G	A	G	0.0145	0.000245934	0.0017	0.000257404	6.79986e-17	0.339356	0.6754	0.680466
Body mass index	rs2361988	16	398151	C	T	C	T	-0.0155	-3.22409e-05	0.002	0.00027431	5.19996e-15	0.906436	0.2539	0.258147
Body mass index	rs2365389	3	61236462	T	C	T	C	-0.0174	-0.000128971	0.0017	0.000244418	1.29987e-25	0.597733	0.4143	0.40782
Body mass index	rs2367112	5	64168193	G	T	G	T	-0.0119	0.000105822	0.0016	0.000239951	2.29985e-13	0.659203	0.4919	0.499588
Body mass index	rs2411182	17	35059718	A	G	A	G	0.0123	1.04996e-05	0.0019	0.00026232	7.70016e-11	0.968072	0.6943	0.702634
Body mass index	rs2423668	20	12430673	C	T	C	T	-0.0105	3.32923e-05	0.0019	0.000240886	2.80001e-08	0.890076	0.5505	0.546064
Body mass index	rs2425840	20	44904838	C	A	C	A	0.0119	0.00011888	0.0018	0.000244176	1.59993e-11	0.626356	0.4059	0.409932
Body mass index	rs2429150	12	2152655	C	A	C	A	0.0111	-0.000109673	0.0018	0.000244995	2.69998e-10	0.654403	0.4164	0.405097
Body mass index	rs2479958	13	111984244	G	A	G	A	-0.0154	-0.000283129	0.0018	0.000242428	1.50003e-17	0.242852	0.5075	0.516132
Body mass index	rs2481665	1	62594677	C	T	C	T	-0.0161	-2.39801e-05	0.0016	0.000241113	7.19946e-23	0.920777	0.4408	0.43699
Body mass index	rs2543132	8	15536311	C	G	C	G	0.0146	-0.0005316	0.0022	0.000309628	5.00035e-11	0.0859983	0.8134	0.814762
Body mass index	rs2600226	3	12928762	T	C	T	C	-0.0116	-0.000217242	0.0019	0.000257686	3.69999e-10	0.399201	0.6697	0.679545
Body mass index	rs2605603	11	93221105	A	G	A	G	-0.0103	0.00012287	0.0016	0.000240288	2.5e-10	0.60911	0.4887	0.478888
Body mass index	rs2608703	12	41846769	A	C	A	C	0.0142	0.000253819	0.0017	0.000240605	1.9002e-16	0.291463	0.4546	0.461127
Body mass index	rs262130	6	142853486	T	C	T	C	0.0127	0.000564385	0.0023	0.000306889	1.79999e-08	0.0659083	0.1969	0.187259
Body mass index	rs2693826	2	6160943	A	G	A	G	-0.0137	0.00022048	0.0017	0.00024211	1.99986e-15	0.362474	0.4421	0.435126
Body mass index	rs2694047	8	116750548	G	A	G	A	0.0188	3.42774e-05	0.002	0.000277294	3.90032e-21	0.901621	0.747	0.750694
Body mass index	rs273504	19	18215247	G	A	G	A	0.0153	-0.000338358	0.0018	0.000242717	4.40048e-18	0.163306	0.4266	0.420805
Body mass index	rs2744974	6	34579431	T	C	T	C	0.0249	2.64137e-05	0.0018	0.000256264	1.39991e-45	0.917906	0.338	0.325593
Body mass index	rs2791653	1	11129848	G	A	G	A	-0.0141	0.000398353	0.0019	0.000283229	1.29987e-13	0.159586	0.7577	0.766531
Body mass index	rs2820311	1	201841476	G	A	G	A	0.0235	0.000131161	0.0018	0.000253297	4.10015e-38	0.604587	0.3369	0.338614
Body mass index	rs2832283	21	30690558	A	G	A	G	0.0115	0.000132803	0.002	0.00029256	5.80003e-09	0.649878	0.2208	0.215272
Body mass index	rs2836964	21	40631006	C	T	C	T	-0.011	-0.000203429	0.0018	0.000248314	1.29999e-09	0.412651	0.3576	0.368622
Body mass index	rs2861683	2	67836507	C	A	C	A	-0.0144	-0.000137158	0.0017	0.000243048	1.29987e-16	0.572534	0.407	0.413131
Body mass index	rs2868975	3	116935323	A	G	A	G	-0.0143	-5.85916e-05	0.0023	0.000314557	2.19999e-10	0.852235	0.178	0.175461
Body mass index	rs287104	19	34290995	A	G	A	G	0.0115	-0.000140478	0.0017	0.000251908	4.40048e-11	0.577079	0.6604	0.650411
Body mass index	rs2875762	6	124925032	C	G	C	G	0.0139	0.000221653	0.002	0.000281539	1.20005e-11	0.431113	0.2473	0.240853
Body mass index	rs2907948	7	150638484	A	G	A	G	-0.0141	0.000269265	0.0019	0.000277269	1.29987e-13	0.331482	0.2427	0.249188
Body mass index	rs2931434	5	73159098	T	C	T	C	-0.0104	6.83311e-05	0.0018	0.000253962	1.40001e-08	0.787883	0.3168	0.336686
Body mass index	rs2943465	12	19265921	C	T	C	T	0.0248	0.000295985	0.0039	0.000557058	2e-10	0.595186	0.9444	0.951377
Body mass index	rs294704	5	152519088	T	G	T	G	-0.0113	-0.000268794	0.0019	0.000267183	4e-09	0.314402	0.7239	0.72007
Body mass index	rs3007105	14	47367616	T	C	T	C	0.0142	-5.89292e-05	0.0017	0.000243118	1.10002e-17	0.808479	0.4697	0.422342
Body mass index	rs326896	4	112669571	T	C	T	C	-0.0128	0.000420407	0.0018	0.000245067	2.80027e-13	0.0862581	0.3925	0.397409
Body mass index	rs331966	4	143675717	C	A	C	A	0.0112	-0.000137521	0.0018	0.00024821	3.2e-10	0.579545	0.3792	0.375946
Body mass index	rs33500	3	42427191	T	C	T	C	-0.0167	-2.13764e-05	0.0022	0.000310957	4.30031e-14	0.945193	0.8082	0.818436
Body mass index	rs339991	15	60913637	G	A	G	A	0.0124	0.000546853	0.0018	0.000242535	1.20005e-12	0.0241502	0.5631	0.572421
Body mass index	rs349088	11	84814393	A	C	A	C	-0.0128	0.000204389	0.0017	0.000240575	1.80011e-13	0.395556	0.4976	0.50019
Body mass index	rs355777	3	154034950	C	G	C	G	0.0153	-0.000292226	0.0017	0.000244354	1.39991e-18	0.231731	0.4106	0.406845
Body mass index	rs3731695	2	203820275	C	T	C	T	0.0116	-8.7279e-05	0.0016	0.000240809	7.89951e-13	0.717023	0.5582	0.550055
Body mass index	rs3732084	2	207174316	C	T	C	T	0.0107	-0.000378364	0.0018	0.00024718	1.09999e-09	0.12584	0.6139	0.621584
Body mass index	rs3736485	15	51748610	G	A	G	A	-0.0134	0.000322278	0.0016	0.000241626	2.49977e-16	0.182274	0.5443	0.539331
Body mass index	rs3749897	6	42532102	T	C	T	C	0.0122	9.8183e-05	0.0018	0.000243312	8.4004e-12	0.686561	0.4172	0.410104
Body mass index	rs3754963	2	166185707	T	A	T	A	-0.0123	-0.000121019	0.002	0.000274608	3.29997e-10	0.659433	0.2574	0.256676
Body mass index	rs3764835	2	159519368	A	G	A	G	-0.0141	-0.000231699	0.0024	0.000333638	3.09999e-09	0.487393	0.1528	0.153054
Body mass index	rs3772882	3	81808602	A	C	A	C	0.0127	0.000206621	0.0018	0.000247525	6.59933e-13	0.40386	0.3661	0.374446
Body mass index	rs3800229	6	108996963	T	G	T	G	0.0175	-0.000110733	0.0018	0.000266438	1.39991e-22	0.677699	0.7123	0.714768
Body mass index	rs3800637	7	137403432	C	T	C	T	0.0115	-0.000348791	0.0018	0.000255441	5.1e-10	0.172114	0.336	0.334415
Body mass index	rs3806114	6	20482335	A	G	A	G	-0.0113	0.000228018	0.0018	0.000257346	3.40001e-10	0.375599	0.6773	0.665646
Body mass index	rs3806572	2	55238677	A	G	A	G	-0.0145	4.95237e-05	0.0019	0.000264012	1.59993e-14	0.851205	0.2788	0.292978
Body mass index	rs3807645	7	77830091	A	G	A	G	-0.0166	-9.27889e-06	0.0021	0.000288973	2.39994e-15	0.974384	0.221	0.224624
Body mass index	rs380857	9	101491066	A	C	A	C	-0.0151	-0.00156748	0.0027	0.000376631	3.59998e-08	3.15755e-05	0.8878	0.885628
Body mass index	rs3814883	16	29994922	T	C	T	C	0.0232	0.000353145	0.0017	0.000240697	1.10002e-40	0.142329	0.4764	0.484652
Body mass index	rs3828783	6	33767727	A	G	A	G	-0.0165	-0.000603159	0.0021	0.000310451	5.60015e-15	0.0520355	0.1809	0.183191
Body mass index	rs3829849	9	129390800	T	C	T	C	0.0098	0.000119768	0.0017	0.000248321	5.89997e-09	0.629586	0.3589	0.369077
Body mass index	rs38314	7	70067315	A	G	A	G	-0.012	9.77945e-05	0.0017	0.000239922	4.70002e-12	0.683561	0.4912	0.494215
Body mass index	rs3844598	5	140992235	G	A	G	A	0.0095	0.000270936	0.0017	0.000240381	3.79997e-08	0.259698	0.521	0.528218
Body mass index	rs3902951	14	69789755	G	T	G	T	0.0134	4.32908e-05	0.002	0.000284514	7.00003e-12	0.879063	0.2455	0.237779
Body mass index	rs3904244	10	27361527	A	T	A	T	0.0155	0.000292606	0.0025	0.000347934	4.30002e-10	0.400359	0.1377	0.137795
Body mass index	rs391300	17	2216258	C	T	C	T	-0.0119	0.000452436	0.0017	0.000250384	3.10027e-12	0.0707685	0.6275	0.64117
Body mass index	rs3935648	17	79085335	G	C	G	C	-0.0125	-0.000549888	0.0022	0.000287242	6.80002e-09	0.0555738	0.2328	0.228181
Body mass index	rs3977755	10	104420210	T	C	T	C	-0.0135	0.000178684	0.0019	0.000265606	5.90065e-13	0.501112	0.2804	0.28454
Body mass index	rs40067	5	107439012	A	G	A	G	-0.0266	-0.000522823	0.0023	0.000319996	7.10068e-30	0.102292	0.1713	0.170015
Body mass index	rs4012234	20	32553047	G	T	G	T	0.0141	-0.000102508	0.0018	0.000243612	9.8992e-16	0.673912	0.5924	0.583786
Body mass index	rs4072917	8	143300279	A	G	A	G	0.0115	0.000420307	0.0018	0.000240989	6.89922e-11	0.0811447	0.4694	0.474973
Body mass index	rs4148155	4	89054667	G	A	G	A	-0.0188	0.000358905	0.0026	0.000376224	5.00035e-13	0.340101	0.1127	0.114282
Body mass index	rs4148866	12	123425575	T	C	T	C	0.0098	3.13326e-05	0.0018	0.000243732	4e-08	0.897711	0.4068	0.410371
Body mass index	rs4237643	11	43648368	G	T	G	T	-0.0223	4.18035e-05	0.0019	0.000259308	4.30031e-33	0.871927	0.6938	0.689952
Body mass index	rs427943	21	46570896	C	A	C	A	0.017	-6.63789e-05	0.0017	0.000241982	7.29962e-23	0.783845	0.5669	0.559752
Body mass index	rs429343	2	147903382	G	A	G	A	-0.015	-0.000324163	0.0017	0.000243112	6.79986e-18	0.182405	0.5813	0.577423
Body mass index	rs4307239	7	24354300	G	A	G	A	0.0115	-0.000104699	0.0017	0.000241173	3.90032e-11	0.6642	0.4578	0.457495
Body mass index	rs4310573	11	97855562	T	C	T	C	0.0116	7.78344e-05	0.0021	0.000288472	3.50002e-08	0.787301	0.7813	0.774182
Body mass index	rs4358081	2	29100642	C	A	C	A	0.0097	-0.00021386	0.0017	0.000239702	1.5e-08	0.372291	0.4631	0.47667
Body mass index	rs4414033	1	156406853	A	G	A	G	0.0129	-0.000282132	0.0018	0.000249216	1.39991e-12	0.257603	0.627	0.620508
Body mass index	rs4430672	14	63094407	C	T	C	T	-0.0127	-0.000528734	0.0022	0.000300849	3.89996e-09	0.078837	0.8004	0.801542
Body mass index	rs4482463	2	205375909	A	C	A	C	-0.0331	-0.000738038	0.0033	0.000453566	2.80027e-23	0.103698	0.9213	0.924009
Body mass index	rs4495304	6	31080718	C	T	C	T	-0.0194	-0.000846865	0.0033	0.000500397	5e-09	0.0905733	0.067	0.0614595
Body mass index	rs4516268	17	1846831	A	C	A	C	-0.0217	-0.000144532	0.0021	0.000303279	5.19996e-25	0.633673	0.1925	0.19486
Body mass index	rs4518345	5	27185904	A	G	A	G	-0.0117	-0.000632895	0.0019	0.000266652	1e-09	0.0176214	0.2842	0.282686
Body mass index	rs4556997	2	100814858	A	C	A	C	0.0197	-0.000610724	0.0024	0.000352889	6.90081e-17	0.0835161	0.1349	0.133593
Body mass index	rs4589691	2	144051398	G	C	G	C	0.0141	6.02153e-06	0.0024	0.000336552	4.70002e-09	0.985725	0.1579	0.150855
Body mass index	rs4639527	2	416815	G	A	G	A	0.0172	-6.5837e-05	0.0019	0.00025936	3.29989e-20	0.799616	0.3012	0.308923
Body mass index	rs4653017	1	33776728	T	C	T	C	0.0122	0.000253866	0.0018	0.000258614	4.49987e-11	0.326278	0.6818	0.684602
Body mass index	rs4660443	1	39591779	T	C	T	C	0.0164	0.000403396	0.0021	0.000292442	6.79986e-15	0.16777	0.2218	0.214648
Body mass index	rs4671328	2	58935282	G	T	G	T	-0.0219	-0.000111542	0.0017	0.000243166	2.19989e-36	0.646446	0.5533	0.550359
Body mass index	rs4722398	7	3125220	T	C	T	C	0.0158	0.000473866	0.0025	0.000349206	3.59998e-10	0.174788	0.1336	0.135485
Body mass index	rs4740619	9	15634326	C	T	C	T	-0.0186	0.000400375	0.0016	0.000241042	2.29985e-30	0.0967097	0.4521	0.448961
Body mass index	rs4757144	11	13331226	A	G	A	G	0.0169	-0.000257146	0.0018	0.00024403	5.60015e-22	0.291999	0.5878	0.592384
Body mass index	rs4783830	16	54255346	A	G	A	G	-0.0105	-0.00047111	0.0019	0.000260644	2.39999e-08	0.0706871	0.3074	0.305078
Body mass index	rs4786903	16	6697104	G	A	G	A	0.0125	0.000353572	0.002	0.000271754	3.50002e-10	0.193234	0.7368	0.729996
Body mass index	rs4800191	18	22461398	C	G	C	G	0.0103	-0.000167467	0.0017	0.00025092	2.5e-09	0.504509	0.6369	0.640981
Body mass index	rs4813619	20	2815715	T	G	T	G	-0.0108	-0.000250742	0.0018	0.000241622	2.30001e-09	0.299388	0.5101	0.509627
Body mass index	rs4818225	21	42629895	G	A	G	A	0.0117	-8.80594e-05	0.0018	0.000253874	2.30001e-10	0.728694	0.6606	0.66211
Body mass index	rs4820408	22	40604945	G	T	G	T	-0.0151	-0.000564821	0.0017	0.000244317	2.09991e-19	0.0207874	0.592	0.599534
Body mass index	rs4842491	12	89905537	T	C	T	C	0.0098	-0.000331608	0.0018	0.000264713	4e-08	0.210314	0.7138	0.712679
Body mass index	rs4851029	2	104159785	G	T	G	T	0.0121	0.000214505	0.0017	0.000240194	1.69981e-12	0.37183	0.5247	0.527017
Body mass index	rs4858193	3	20441050	C	T	C	T	-0.0129	7.96006e-05	0.0019	0.00026784	1.59993e-11	0.766318	0.2779	0.27898
Body mass index	rs4864201	4	130731284	C	T	C	T	-0.0141	-0.000397418	0.0017	0.000251681	1.50003e-16	0.114324	0.6469	0.653982
Body mass index	rs4880341	10	133992689	T	C	T	C	-0.0118	-0.000128462	0.0017	0.000242941	1.10002e-11	0.59696	0.5606	0.578506
Body mass index	rs4906908	15	27040082	G	T	G	T	0.0103	2.67405e-06	0.0017	0.000239798	2.5e-09	0.991103	0.5253	0.52377
Body mass index	rs491711	11	28742220	C	A	C	A	-0.0115	-0.000355182	0.0019	0.00026022	1.09999e-09	0.172277	0.316	0.31157
Body mass index	rs4929923	11	8639200	C	T	C	T	0.0181	0.000105435	0.0017	0.000250468	7.19946e-27	0.673791	0.6376	0.6469
Body mass index	rs4936175	11	132641959	C	T	C	T	0.0122	0.000314023	0.0017	0.000241106	1.39991e-12	0.192772	0.4445	0.444537
Body mass index	rs4937870	11	112826709	G	A	G	A	-0.0109	-0.000139002	0.0019	0.00026113	8.79995e-09	0.594511	0.3172	0.31016
Body mass index	rs4952843	2	46957845	G	A	G	A	-0.0131	-0.000309562	0.0018	0.000245248	6.79986e-14	0.206863	0.3807	0.393586
Body mass index	rs4954638	2	137435455	C	A	C	A	-0.0118	-0.000149214	0.002	0.000282835	2.90001e-09	0.597801	0.2492	0.235793
Body mass index	rs4968656	17	61616959	G	A	G	A	0.0116	-0.00014506	0.0019	0.000260359	8.19993e-10	0.577423	0.3216	0.317631
Body mass index	rs4981693	14	29680331	A	G	A	G	0.0206	0.000782948	0.002	0.000286475	6.90081e-24	0.00627552	0.771	0.772826
Body mass index	rs4986044	17	21261560	T	C	T	C	-0.0164	0.00017288	0.0016	0.000241167	3.29989e-23	0.473469	0.4687	0.45283
Body mass index	rs538579	3	62711674	C	G	C	G	0.0137	0.000222985	0.0019	0.000258154	1.29987e-13	0.387716	0.3228	0.314527
Body mass index	rs543874	1	177889480	G	A	G	A	0.0475	-0.000168415	0.002	0.000295578	1.1995e-122	0.568825	0.1952	0.207355
Body mass index	rs559231	18	39644247	T	G	T	G	0.0135	0.000150871	0.0018	0.000246673	2.39994e-14	0.540787	0.3956	0.392068
Body mass index	rs577525	10	99769388	C	T	C	T	0.0166	-0.000143284	0.0017	0.000241727	9.70063e-22	0.553348	0.5676	0.564018
Body mass index	rs592483	11	69445173	T	C	T	C	-0.0147	0.000178846	0.0017	0.000243582	1.99986e-18	0.462807	0.5716	0.576731
Body mass index	rs6050446	20	25195509	G	A	G	A	0.0343	0.000164445	0.0047	0.000675046	4.40048e-13	0.807536	0.97001	0.966924
Body mass index	rs6235	5	95728898	G	C	G	C	0.0175	-0.000104831	0.0019	0.000270515	1.50003e-19	0.698367	0.2702	0.267661
Body mass index	rs6265	11	27679916	T	C	T	C	-0.0412	-0.000182896	0.0021	0.000306291	1e-86	0.550418	0.1951	0.188705
Body mass index	rs6443750	3	181329682	C	T	C	T	0.0148	0.000274522	0.0021	0.000304147	3.19963e-12	0.366741	0.8068	0.806648
Body mass index	rs6448587	4	28561990	C	A	C	A	-0.0167	-0.000210998	0.0023	0.000318909	2.29985e-13	0.508211	0.1891	0.170426
Body mass index	rs645040	3	135926622	T	G	T	G	0.0171	0.000172556	0.002	0.000286252	2.49977e-18	0.546634	0.7762	0.773548
Body mass index	rs6461115	7	2103668	G	A	G	A	-0.0144	-0.000272892	0.0019	0.000289782	1.20005e-13	0.346339	0.2285	0.220366
Body mass index	rs6471941	8	62117973	A	G	A	G	0.0156	-0.000171241	0.0021	0.00032075	3.10027e-13	0.593427	0.1684	0.167873
Body mass index	rs6500208	16	49011249	A	G	A	G	0.014	-0.000197602	0.002	0.000296815	4.10015e-12	0.505577	0.2006	0.207547
Body mass index	rs6512302	20	62691550	C	G	C	G	0.0142	0.000128315	0.002	0.000274997	2.09991e-12	0.640782	0.7511	0.741271
Body mass index	rs6545714	2	59307725	A	G	A	G	-0.0191	-0.000443233	0.0017	0.000245363	9.09913e-31	0.07085	0.6139	0.600744
Body mass index	rs6556301	5	176527577	T	G	T	G	-0.0111	0.000399788	0.0018	0.000249845	4.09996e-10	0.109567	0.3596	0.372395
Body mass index	rs6561943	13	58356761	T	C	T	C	0.0119	0.000216491	0.0019	0.000274288	4.20001e-10	0.429946	0.2595	0.2581
Body mass index	rs657452	1	49589847	G	A	G	A	-0.0188	-0.000257482	0.0017	0.000246626	7.19946e-29	0.296478	0.6216	0.609169
Body mass index	rs6587552	1	151018861	G	A	G	A	-0.0173	0.000113337	0.002	0.000284646	1.59993e-17	0.690505	0.7591	0.769233
Body mass index	rs6591407	11	56914157	A	C	A	C	-0.0118	0.000512935	0.0021	0.000309605	1.89998e-08	0.0975731	0.1861	0.184844
Body mass index	rs6593688	1	96322205	G	A	G	A	0.0137	3.77651e-05	0.0018	0.000246467	8.60003e-15	0.87822	0.3733	0.383075
Body mass index	rs663129	18	57838401	A	G	A	G	0.0545	0.000432614	0.0019	0.000283028	1.59956e-178	0.126385	0.2301	0.233624
Body mass index	rs6673081	1	154989595	C	T	C	T	-0.01	4.00273e-05	0.0018	0.00024294	1.79999e-08	0.869131	0.5534	0.553121
Body mass index	rs6692586	1	23299906	G	A	G	A	-0.0192	0.00040304	0.0023	0.000323301	1.10002e-16	0.21253	0.832	0.835324
Body mass index	rs6712	22	50637922	C	G	C	G	0.0138	-0.000785895	0.0025	0.000352953	4.39997e-08	0.0259729	0.1368	0.133704
Body mass index	rs6764533	3	196088464	A	G	A	G	0.0116	0.000415985	0.0018	0.000249943	1.40001e-10	0.0960506	0.359	0.358444
Body mass index	rs6772756	3	182312152	G	A	G	A	-0.0104	-8.73783e-06	0.0019	0.00025694	4e-08	0.972871	0.3372	0.328369
Body mass index	rs6785245	3	82647990	C	T	C	T	0.0132	0.000160192	0.0017	0.000244327	4.00037e-14	0.512053	0.3969	0.400897
Body mass index	rs6804842	3	25106437	G	A	G	A	0.0156	-0.000291863	0.0017	0.000242797	3.59998e-21	0.229332	0.572	0.573356
Body mass index	rs6841761	4	25423538	T	G	T	G	-0.0131	-0.000292071	0.0016	0.000240565	6.4003e-16	0.224709	0.5252	0.538976
Body mass index	rs685870	11	64111928	C	T	C	T	0.012	-8.54607e-05	0.0019	0.000262767	2.39999e-10	0.745005	0.7035	0.702758
Body mass index	rs6985109	8	10761585	A	G	A	G	-0.0177	-0.000314307	0.0017	0.00024042	1.50003e-26	0.191104	0.5338	0.542174
Body mass index	rs7024334	9	109072075	G	T	G	T	-0.0138	0.000398807	0.002	0.000289355	3.10027e-12	0.168124	0.7742	0.779844
Body mass index	rs7025938	9	103088321	G	C	G	C	0.0166	0.000682863	0.0019	0.000258426	3.69999e-19	0.00823266	0.3187	0.311515
Body mass index	rs7037266	9	6942940	A	C	A	C	-0.0112	-5.85931e-05	0.0018	0.000249455	3.50002e-10	0.814299	0.3739	0.360974
Body mass index	rs705217	1	34581472	G	T	G	T	-0.0102	-1.31889e-05	0.0018	0.000249143	9.29994e-09	0.957782	0.3652	0.369275
Body mass index	rs705704	12	56435412	A	G	A	G	-0.0131	2.71766e-05	0.0018	0.000252493	1.9002e-13	0.914287	0.3304	0.343507
Body mass index	rs7084454	10	21821274	A	G	A	G	0.0193	0.000226889	0.0019	0.000257055	4.00037e-25	0.377428	0.335	0.321903
Body mass index	rs709400	14	104149475	G	A	G	A	-0.015	-0.000202216	0.0017	0.000248034	4.60045e-19	0.414915	0.3818	0.373702
Body mass index	rs7102454	11	65594820	C	T	C	T	0.0158	0.000243659	0.0018	0.000249287	2.39994e-18	0.328359	0.3435	0.359547
Body mass index	rs7117238	11	78040259	A	G	A	G	-0.0131	-0.000336021	0.0022	0.000328118	2.5e-09	0.305796	0.168	0.15833
Body mass index	rs7124681	11	47529947	A	C	A	C	0.0263	0.000223584	0.0016	0.000243399	3.19963e-58	0.358311	0.4133	0.408371
Body mass index	rs7138803	12	50247468	A	G	A	G	0.03	0.000178367	0.0017	0.00024841	2.29985e-71	0.472737	0.3772	0.368122
Body mass index	rs7144011	14	79940383	T	G	T	G	0.0282	-8.30026e-05	0.002	0.000291861	5.19996e-47	0.776111	0.2136	0.222707
Body mass index	rs7148846	14	40133821	G	T	G	T	0.0124	0.000231885	0.0022	0.000305844	2.19999e-08	0.448343	0.1896	0.190627
Body mass index	rs7172627	15	31877690	G	A	G	A	0.0117	0.000390797	0.0017	0.000240847	1.10002e-11	0.104677	0.4719	0.465035
Body mass index	rs7181498	15	95271404	C	T	C	T	-0.0163	-0.00010142	0.0018	0.000250671	1e-19	0.685776	0.6309	0.645208
Body mass index	rs7196720	16	24534662	C	T	C	T	-0.0129	-0.000355559	0.0017	0.000239919	7.29962e-14	0.138343	0.5068	0.512361
Body mass index	rs7206608	16	82872628	G	C	G	C	0.0132	0.000138635	0.0019	0.000256719	1.29987e-12	0.589179	0.3146	0.323031
Body mass index	rs7222349	17	42304644	A	G	A	G	0.0115	-0.000331646	0.0018	0.000253091	3.29997e-10	0.190067	0.3441	0.340325
Body mass index	rs7239575	18	21120035	C	T	C	T	-0.0202	0.000376096	0.0017	0.000239852	7.39946e-32	0.116874	0.4832	0.493676
Body mass index	rs7318817	13	28617708	T	C	T	C	-0.0155	-0.000198054	0.0018	0.000247572	2.70023e-18	0.423721	0.6071	0.62798
Body mass index	rs7334078	13	99120484	C	T	C	T	-0.0121	0.000109037	0.0019	0.000266082	2.19999e-10	0.681963	0.2882	0.283752
Body mass index	rs7358465	11	89990280	T	C	T	C	0.0103	0.000434926	0.0019	0.000257736	2.99999e-08	0.0915124	0.6781	0.680011
Body mass index	rs7488867	12	103699685	T	C	T	C	-0.0204	0.00049421	0.002	0.000275624	8.4004e-24	0.0729659	0.2639	0.253913
Body mass index	rs7498665	16	28883241	G	A	G	A	0.0271	0.000442848	0.0017	0.000244838	5.60015e-60	0.0704937	0.4038	0.403278
Body mass index	rs7519259	1	66434743	A	G	A	G	0.0125	-0.000119884	0.0017	0.00024141	3.80014e-13	0.61947	0.5356	0.53069
Body mass index	rs7535528	1	2444414	A	G	A	G	-0.0152	-6.13565e-06	0.0018	0.000249264	1.39991e-16	0.980362	0.3741	0.371627
Body mass index	rs754635	3	42305131	G	C	G	C	0.0198	-0.000485117	0.0027	0.000376751	2.19989e-13	0.197875	0.8873	0.885783
Body mass index	rs7550711	1	110082886	T	C	T	C	0.0649	0.000422142	0.005	0.00075677	3.19963e-38	0.576968	0.03058	0.0259947
Body mass index	rs7551507	1	74995225	T	C	T	C	-0.0184	0.000147517	0.0016	0.000241741	9.30037e-30	0.541711	0.5633	0.563241
Body mass index	rs7557796	2	86766153	C	T	C	T	-0.016	0.000370386	0.0018	0.000250822	2.29985e-19	0.139759	0.6524	0.647891
Body mass index	rs756717	16	72996162	A	G	A	G	-0.0148	0.000565346	0.0017	0.00024767	5.40008e-18	0.0224507	0.3973	0.399657
Body mass index	rs7599312	2	213413231	A	G	A	G	-0.0186	0.00013917	0.0019	0.000272892	6.90081e-24	0.610063	0.2652	0.268421
Body mass index	rs7615297	3	156299313	G	C	G	C	-0.0149	0.000139625	0.0024	0.000335122	5.69994e-10	0.676943	0.1465	0.150991
Body mass index	rs7626079	3	66427259	T	C	T	C	0.011	-0.000224231	0.0018	0.000253363	1.6e-09	0.376147	0.3434	0.338295
Body mass index	rs7637852	3	44041777	G	A	G	A	-0.0139	0.00038256	0.0019	0.000262374	1.69981e-13	0.144822	0.6951	0.703525
Body mass index	rs7640424	3	107820063	T	C	T	C	-0.0136	-0.00012927	0.0018	0.000258914	2.29985e-14	0.617583	0.2969	0.31378
Body mass index	rs765875	6	143185683	T	C	T	C	-0.0121	3.09961e-05	0.0017	0.000239533	2.99985e-12	0.89704	0.4808	0.489216
Body mass index	rs7683836	4	180167906	A	G	A	G	-0.0114	0.000368962	0.0017	0.000241852	6.29941e-11	0.127118	0.5405	0.558225
Body mass index	rs7685048	4	95027784	T	C	T	C	-0.0101	-5.38574e-05	0.0017	0.000240433	4.09996e-09	0.822756	0.4654	0.461704
Body mass index	rs768840	14	73143457	A	G	A	G	0.0114	-0.000186004	0.0018	0.000243863	2e-10	0.445619	0.4183	0.432707
Body mass index	rs769449	19	45410002	A	G	A	G	-0.0254	0.000262586	0.0027	0.000359759	2.29985e-20	0.465455	0.1161	0.12698
Body mass index	rs7694732	4	115124089	G	A	G	A	-0.0099	-0.000305557	0.0017	0.000241736	8.70001e-09	0.206227	0.4378	0.441123
Body mass index	rs7703576	5	144543996	C	T	C	T	0.0103	0.000353583	0.0019	0.000262407	4.79999e-08	0.177833	0.2885	0.296799
Body mass index	rs7704281	5	50591460	A	G	A	G	0.0271	0.000528637	0.0041	0.000616461	6.4998e-11	0.39115	0.04531	0.0397111
Body mass index	rs7715256	5	153537893	T	G	T	G	-0.0166	-0.000148517	0.0016	0.000242057	2.19989e-24	0.539506	0.5781	0.574071
Body mass index	rs7724675	5	130440010	A	G	A	G	-0.0119	-0.00012867	0.0021	0.000291221	9.49992e-09	0.658613	0.2238	0.215781
Body mass index	rs7730004	5	43191033	T	C	T	C	0.0148	0.000268899	0.0018	0.000256525	9.09913e-16	0.294531	0.6693	0.676612
Body mass index	rs7730898	5	170459675	A	G	A	G	0.0168	-0.000212754	0.0018	0.000269421	4.49987e-20	0.42972	0.729	0.728475
Body mass index	rs774246	7	26990816	G	A	G	A	0.0153	0.000158423	0.0025	0.000342804	5.39995e-10	0.643982	0.1444	0.146311
Body mass index	rs7761673	6	70357368	A	T	A	T	-0.0126	-4.12683e-05	0.0021	0.000290879	1.89998e-09	0.887179	0.2058	0.218506
Body mass index	rs7780752	7	93241640	C	T	C	T	0.0139	0.000347971	0.0018	0.000249136	1e-14	0.162501	0.36	0.361215
Body mass index	rs7788008	7	112972483	A	G	A	G	-0.0157	-0.000507912	0.0017	0.000241646	1.10002e-19	0.035564	0.4445	0.434711
Body mass index	rs7811342	7	138794618	C	T	C	T	-0.0197	-0.000406508	0.0029	0.000402223	1.10002e-11	0.312183	0.1058	0.100038
Body mass index	rs7819514	8	93204442	A	G	A	G	-0.0107	-0.000307285	0.0018	0.000254685	5.69994e-09	0.227615	0.3216	0.336309
Body mass index	rs7826312	8	32400115	C	T	C	T	0.0104	0.000117885	0.0017	0.000245131	4.90004e-10	0.630583	0.5879	0.593898
Body mass index	rs7844647	8	34503776	C	T	C	T	-0.0123	-5.83686e-05	0.0018	0.000272252	2.80027e-11	0.830241	0.2681	0.264437
Body mass index	rs7869771	9	94180627	C	A	C	A	-0.014	-0.000181649	0.0019	0.000267177	4.90004e-13	0.496579	0.2647	0.278678
Body mass index	rs7871866	9	131027982	C	G	C	G	0.0187	-0.000291415	0.0024	0.000334854	2.29985e-14	0.38415	0.1531	0.151891
Body mass index	rs7899106	10	87410904	G	A	G	A	0.0331	0.000962996	0.0037	0.00055061	1e-18	0.080299	0.04777	0.0503222
Body mass index	rs7903146	10	114758349	T	C	T	C	-0.0181	0.000917961	0.0018	0.000263814	1.29987e-23	0.000502262	0.2912	0.290309
Body mass index	rs7925214	11	130794253	T	C	T	C	0.0147	0.000101148	0.0018	0.000241987	4.40048e-17	0.675955	0.5133	0.519126
Body mass index	rs7970953	12	24075508	A	G	A	G	0.0135	0.0002192	0.0018	0.00026774	9.79941e-14	0.412955	0.29	0.28072
Body mass index	rs7983065	13	33380786	T	C	T	C	-0.0148	-0.000239013	0.0017	0.000240321	8.9002e-18	0.319953	0.4503	0.452702
Body mass index	rs7998796	13	81020036	G	A	G	A	0.0105	0.00038139	0.0018	0.000254579	1.09999e-08	0.134103	0.3373	0.333643
Body mass index	rs8027205	15	98280959	G	C	G	C	-0.0108	0.000125985	0.0018	0.000247643	1.40001e-09	0.610938	0.3967	0.378457
Body mass index	rs8036040	15	36402716	A	C	A	C	0.0109	0.000204259	0.0017	0.000240085	2.69998e-10	0.394892	0.4932	0.501771
Body mass index	rs8047395	16	53798523	A	G	A	G	0.0642	0.000193023	0.0017	0.000240282	1e-200	0.421792	0.5061	0.499373
Body mass index	rs806600	5	172914939	G	A	G	A	-0.0095	-6.02208e-05	0.0017	0.000239741	3.29997e-08	0.801666	0.475	0.478358
Body mass index	rs8071182	17	55336155	A	G	A	G	0.0133	9.39154e-06	0.0022	0.000319661	2.1e-09	0.976562	0.1735	0.169417
Body mass index	rs8090983	18	52586691	G	A	G	A	0.0118	5.03762e-05	0.0018	0.00025542	2e-10	0.843649	0.3314	0.334593
Body mass index	rs8097672	18	1839601	T	A	T	A	0.02	-0.000789946	0.0025	0.000341265	8.4004e-16	0.0206267	0.1528	0.145706
Body mass index	rs8097783	18	58051294	A	G	A	G	-0.0389	0.000156133	0.0031	0.000462037	7.19946e-36	0.735423	0.07554	0.0726203
Body mass index	rs8123881	20	15819495	G	A	G	A	0.0196	0.000559626	0.0024	0.000354633	4.40048e-16	0.114557	0.1299	0.132057
Body mass index	rs8181823	13	65477940	C	A	C	A	0.0127	1.32011e-05	0.002	0.000280973	4.09996e-10	0.962526	0.7614	0.7611
Body mass index	rs818524	1	85201228	C	T	C	T	0.0106	-0.00106583	0.0019	0.000260954	3.40001e-08	4.42049e-05	0.6939	0.696321
Body mass index	rs8192675	3	170724883	C	T	C	T	0.0152	-0.000211833	0.0018	0.000264566	1.39991e-17	0.423316	0.2888	0.287538
Body mass index	rs825688	16	73595718	T	C	T	C	-0.0095	-3.66358e-05	0.0017	0.000242	4.70002e-08	0.87967	0.456	0.452608
Body mass index	rs845084	10	125220036	A	G	A	G	0.014	2.48071e-05	0.002	0.000275042	1.29987e-12	0.928133	0.2678	0.257731
Body mass index	rs852056	20	17102860	C	T	C	T	-0.0128	0.000502473	0.002	0.000279917	1.79999e-10	0.0726407	0.7584	0.75911
Body mass index	rs865809	3	183997735	G	A	G	A	-0.0127	1.61656e-06	0.002	0.000286883	5.39995e-10	0.995504	0.7678	0.769497
Body mass index	rs872281	14	40834177	T	C	T	C	-0.0151	0.000307239	0.0023	0.000315958	4.70002e-11	0.330851	0.1728	0.17676
Body mass index	rs876605	5	77801359	G	A	G	A	-0.0108	0.000151756	0.002	0.000273118	3.40001e-08	0.578454	0.7352	0.740477
Body mass index	rs879620	16	4015729	T	C	T	C	0.0231	-0.000282484	0.0018	0.000247376	5.30029e-38	0.253488	0.6179	0.615523
Body mass index	rs889398	16	69556715	T	C	T	C	-0.0196	-0.000115654	0.0016	0.00024455	1.29987e-32	0.636265	0.4247	0.411749
Body mass index	rs895330	19	4060707	G	C	G	C	-0.0201	0.000257958	0.0023	0.000305417	5.50047e-19	0.39833	0.1924	0.192319
Body mass index	rs901630	6	98539519	T	C	T	C	-0.0146	-9.84071e-05	0.0017	0.000245415	1.9002e-18	0.688434	0.3973	0.395204
Body mass index	rs902695	2	113955074	A	G	A	G	-0.0103	0.000269117	0.0017	0.000241111	2.19999e-09	0.264357	0.4798	0.481569
Body mass index	rs9294260	6	83433228	A	G	A	G	0.0147	-1.72393e-06	0.0016	0.000242147	1.80011e-19	0.99432	0.4731	0.477836
Body mass index	rs9300422	13	98223320	G	A	G	A	-0.0103	9.71329e-05	0.0018	0.00025594	4e-09	0.704307	0.6903	0.67635
Body mass index	rs930295	2	50233352	C	A	C	A	-0.0211	0.000202726	0.0023	0.000325606	1e-19	0.533539	0.8417	0.837063
Body mass index	rs9304665	19	47602577	A	T	A	T	0.0229	-4.0663e-05	0.002	0.000283297	2.90001e-29	0.885868	0.7633	0.76529
Body mass index	rs934224	2	16613889	T	C	T	C	0.0107	7.26267e-05	0.002	0.000275214	4.70002e-08	0.791865	0.7399	0.746804
Body mass index	rs9362662	6	90296588	G	A	G	A	-0.0112	-6.3911e-05	0.0017	0.00024087	1.2e-10	0.790753	0.5201	0.524106
Body mass index	rs9367368	6	13189275	C	T	C	T	-0.0121	0.000180489	0.0018	0.000263007	1e-11	0.492555	0.3033	0.296444
Body mass index	rs9370261	6	53939516	T	C	T	C	0.0231	0.000554881	0.0042	0.000584818	3.40001e-08	0.342718	0.04601	0.0443531
Body mass index	rs9375702	6	130384187	T	C	T	C	-0.0115	-9.7594e-05	0.0019	0.000259299	7.90005e-10	0.706636	0.705	0.690776
Body mass index	rs9379827	6	26153335	A	C	A	C	-0.0132	-7.4387e-05	0.0019	0.00028687	6.89922e-12	0.7954	0.2409	0.224677
Body mass index	rs9408882	9	118664402	A	G	A	G	-0.0093	-0.000273067	0.0016	0.000240712	1.29999e-08	0.256623	0.4594	0.461129
Body mass index	rs946824	1	243684019	C	T	C	T	-0.0206	-0.0009997	0.0026	0.000357386	1.10002e-15	0.00515418	0.859	0.869908
Body mass index	rs947612	6	73738661	A	G	A	G	-0.0116	-0.000152894	0.002	0.000277781	5.60003e-09	0.582038	0.7516	0.752942
Body mass index	rs9478671	6	155987825	G	A	G	A	0.012	-5.01153e-05	0.0021	0.000294884	1.7e-08	0.86505	0.2087	0.210288
Body mass index	rs9522285	13	112230701	A	G	A	G	0.0127	-0.000571698	0.0017	0.000243537	2.49977e-13	0.0189012	0.4143	0.417338
Body mass index	rs9538162	13	59265043	C	T	C	T	-0.0156	3.41551e-05	0.0018	0.000242907	4.79954e-19	0.888178	0.4138	0.424155
Body mass index	rs9547153	13	85903717	G	A	G	A	0.0098	-0.000127935	0.0017	0.000250475	8.70001e-09	0.609512	0.3839	0.37791
Body mass index	rs9571687	13	67472713	A	C	A	C	-0.0129	0.00017933	0.0018	0.000255523	2.80027e-12	0.482794	0.329	0.329055
Body mass index	rs9615905	22	48875699	T	C	T	C	0.011	0.000256083	0.0017	0.000240346	2.69998e-10	0.286661	0.45	0.457814
Body mass index	rs962273	17	46978353	C	T	C	T	0.0137	0.000393855	0.0019	0.000261	2.60016e-13	0.131294	0.7057	0.697571
Body mass index	rs9650755	9	96484342	G	A	G	A	0.0154	0.000340332	0.002	0.000272903	2.80027e-15	0.212368	0.2664	0.262661
Body mass index	rs9688431	6	73922654	C	T	C	T	-0.0231	-0.0010869	0.0035	0.000517671	2.39994e-11	0.035766	0.06034	0.0570439
Body mass index	rs977747	1	47684677	G	T	G	T	-0.0169	-0.000440452	0.0017	0.00024341	1.29987e-24	0.070372	0.5949	0.582893
Body mass index	rs9783858	18	42534584	T	C	T	C	0.0091	0.000288191	0.0017	0.000240961	3.29997e-08	0.231694	0.5191	0.520882
Body mass index	rs9806742	15	73051219	A	G	A	G	0.0208	-0.000153481	0.0026	0.000357025	1.39991e-15	0.667277	0.8826	0.870259
Body mass index	rs9816226	3	185834499	T	A	T	A	0.0323	0.000251441	0.0021	0.000309457	1.59993e-52	0.416493	0.8199	0.814883
[truncated: 2,352 more rows]

## Sheet: MR analysis
sTable5: MR analysis for the causal effects of the obesity on iron deficiency anaemia.
[truncated: 43 more rows]

## Sheet: Heterogeneity analysis
sTable6: Heterogeneity analysis.
[truncated: 15 more rows]

[truncated: 3 more sheets: Horizontal pleiotropy test, MR-PRESSO, F-statistic]
